# Supplementary material for: Genomic Survey of Heat Shock Proteins in Liriodendron chinense Provides Insight into Evolution, Characterization, and Functional Diversities
Source: Int J Mol Sci. 2022 Nov 30;23(23):15051. doi: 10.3390/ijms232315051 (PMC9739435; doi:10.3390/ijms232315051)
Supplement: Supplementary file 1 [file ijms-23-15051-s001.zip › Table S1.xlsx]

## Sheet: Sheet1
Table S1. The IDs of plant HSP proteins.
Camellia sinensis	Populus trichocarpa	Eucalyptus grandis	Vitis vinifera	Malus domestica	Cucurbita moschata	Arabidopsis thaliana	Oryza sativa	Gossypium hirsutum	Liriodendron chinense	Capsella grandiflora	Theobroma cacao	Panicum hallii	Brachypodium distachyon	Spirodela polyrrhiza	Cinnamomum kanehirae	Nymphaea colorata	Chlamydomonas reinhardtii	Volvox carteri	Marchantia polymorpha	Physcomitrella patens	Selaginella moellendorffii	Cycas panzhihuaensis	Capsella rubella	Glycine max	Daucus carota	Setaria italica	Sorghum bicolor	Amborella trichopoda	Salix purpurea	Vigna radiata	Zea mays
TEA014732.1	Potri.001G286700.1	Eucgr.A01044.1	VIT_200s0131g00250.1	MD07G1279200	CmoCh16G001050.1	AT5G52640	LOC_Os04g01740	Gohir.A01G093900.1.p	Lchi11721	Cagra.0084s0012.1	Thecc.03G285400.1.p	Pahal.7G009900.1	Bradi1g30130.1	Spipo14G0038900	CKAN_01852500	Nycol.B02643.1.p	Cre09.g386750.t1.2	Vocar.0004s0349.1.p	Mapoly0002s0217.1.p	Pp3c12_22440V3.1.p	271484	CYCAS_017232	Carub.0008s1276.1.p	Glyma.01G068000.1	DCAR_010658	Seita.7G009200.1	Sobic.002G243500.1.p	evm_27.model.AmTr_v1.0_scaffold00001.87	Sapur.004G051400.1	Vradi01g13880.1	GRMZM2G002220_P01
TEA027510.1	Potri.001G466000.1	Eucgr.A02734.1	VIT_200s0194g00030.1	MD01G1208700	CmoCh16G010310.1	AT5G56030	LOC_Os06g50300	Gohir.A01G110500.1.p	Lchi11722	Cagra.1226s0085.1	Thecc.03G184600.1.p	Pahal.6G252400.1	Bradi3g38897.1	Spipo1G0113800	CKAN_02508800	Nycol.G00417.1.p	Cre02.g080650.t1.2	Vocar.0004s0350.1.p	Mapoly0126s0019.1.p	Pp3c14_3360V3.1.p	151384	CYCAS_021964	Carub.0006s2744.1.p	Glyma.02G124500.1	DCAR_017066	Seita.6G200000.1	Sobic.002G243200.1.p	evm_27.model.AmTr_v1.0_scaffold00041.114	Sapur.017G122500.1	Vradi06g16510.1	GRMZM2G012631_P01
TEA017408.1	Potri.003G033400.1	Eucgr.B01235.1	VIT_200s1569g00010.1	MD03G1036600	CmoCh06G007160.1	AT5G56010	LOC_Os08g38086	Gohir.A03G020600.1.p	Lchi28127	Cagra.0133s0124.1	Thecc.07G007700.1.p	Pahal.6G252600.1	Bradi3g39590.1	Spipo5G0018400	CKAN_02490200	Nycol.H01592.1.p	Cre12.g514850.t1.2	Vocar.0006s0310.1.p	Mapoly0173s0011.1.p	Pp3c15_12510V3.1.p	440901	CYCAS_003241	Carub.0008s1635.1.p	Glyma.02G302500.1	DCAR_013257	Seita.6G200200.1	Sobic.006G005600.1.p	evm_27.model.AmTr_v1.0_scaffold00006.165	Sapur.016G169500.1	Vradi06g00570.1	GRMZM2G024668_P01
TEA027510.1	Potri.003G131900.1	Eucgr.B03110.1	VIT_201s0010g00680.1	MD11G1037400	CmoCh11G012410.1	AT5G56000	LOC_Os08g39140	Gohir.A03G107100.1.p	Lchi13166	Cagra.21538s0001.1	Thecc.08G046300.1.p	Pahal.6G203200.1	Bradi3g39620.3	Spipo1G0065800	CKAN_01125400	Nycol.I01803.1.p	Cre09.g393200.t1.2	Vocar.0008s0288.1.p	Mapoly0031s0145.1.p	Pp3c15_12515V3.1.p	230177	CYCAS_028208	Carub.0008s1634.1.p	Glyma.02G305600.1	DCAR_013256	Seita.6G200300.1	Sobic.007G216300.1.p	evm_27.model.AmTr_v1.0_scaffold00028.80	Sapur.016G002900.1	Vradi11g12260.1	GRMZM2G047434_P01
TEA008112.1	Potri.004G073600.1	Eucgr.C01179.1	VIT_202s0025g00280.1	MD08G1011200	CmoCh05G003160.1	AT2G04030	LOC_Os09g29840	Gohir.A06G002800.1.p	Lchi19077	Cagra.19171s0001.1	Thecc.02G320700.1.p	Pahal.4G012500.1	Bradi3g39630.1	Spipo12G0015300	CKAN_00779600	Nycol.I01804.1.p	Cre02.g080700.t1.2	Vocar.0009s0238.1.p	Mapoly0071s0016.1.p	Pp3c15_4270V3.1.p	267300	CYCAS_005431	Carub.0007s1690.1.p	Glyma.08G032900.1	DCAR_023014	Seita.4G281500.1	Sobic.010G267400.1.p	evm_27.model.AmTr_v1.0_scaffold00054.64	Sapur.006G001900.1	Vradi06g00870.1	GRMZM2G069651_P01
TEA007238.1	Potri.005G241100.1	Eucgr.C02653.1	VIT_204s0043g00460.1	MD16G1054100	CmoCh12G003530.1	AT3G07770	LOC_Os09g30412	Gohir.A06G002900.1.p	Lchi20964	Cagra.4318s0003.1	Thecc.01G190900.1.p	Pahal.6G244500.1	Bradi4g06370.1	Spipo2G0077100	CKAN_01484800	Nycol.I01891.1.p	Cre06.g250100.t1.2	Vocar.0001s1291.1.p	Mapoly0013s0060.1.p	Pp3c15_6620V3.1.p	88538	CYCAS_010289	Carub.0005s0318.1.p	Glyma.08G332900.1	DCAR_030145	Seita.6G191100.1	Sobic.007G224100.1.p	evm_27.model.AmTr_v1.0_scaffold00154.30	Sapur.016G304500.1	Vradi0293s00140.1	GRMZM2G112165_P01
TEA027790.1	Potri.006G002800.1	Eucgr.C04059.1	VIT_205s0062g00690.1	MD09G1122200	CmoCh04G022830.1	AT4G24190	LOC_Os09g30418	Gohir.A07G190600.1.p	Lchi07189	Cagra.5414s0063.1	Thecc.08G045800.1.p	Pahal.3G446000.1	Bradi4g32941.1	Spipo0G0096600	CKAN_01546300	Nycol.A01596.1.p	Cre02.g080600.t1.2	Vocar.0002s0262.1.p	Mapoly0031s0144.1.p	Pp3c15_6622V3.1.p	168287	CYCAS_010291	Carub.0003s0735.1.p	Glyma.09G131500.1	DCAR_013875	Seita.2G241600.1	Sobic.008G111600.1.p	evm_27.model.AmTr_v1.0_scaffold00069.140	Sapur.005G193300.1	Vradi0293s00150.1	GRMZM2G141931_P01
TEA005970.1	Potri.008G112700.1	Eucgr.E00653.1	VIT_212s0057g00670.1	MD17G1113200	CmoCh15G008820.1	AT5G02500	LOC_Os09g36420	Gohir.A08G025400.1.p	Lchi21749	Cagra.2776s0012.1	Thecc.01G083800.1.p	Pahal.1G011200.1	Bradi5g02037.1	Spipo5G0014500	CKAN_00548600	Nycol.A02462.1.p	Cre08.g372100.t1.2	Vocar.0004s0287.1.p	Mapoly0011s0125.1.p	Pp3c19_15000V3.1.p	440900	CYCAS_030188	Carub.0006s2743.1.p	Glyma.14G007700.1	DCAR_021102	Seita.3G351500.1	Sobic.001G118600.1.p	evm_27.model.AmTr_v1.0_scaffold00046.170	Sapur.008G090300.2	Vradi07g14150.1	GRMZM2G399073_P02
TEA029156.1	Potri.010G136800.1	Eucgr.F03673.1	VIT_216s0050g01150.1	MD14G1110600	CmoCh02G002280.1	AT5G02490	LOC_Os12g32986	Gohir.A08G025500.1.p	Lchi01584	Cagra.5641s0021.1	Thecc.02G125100.1.p	Pahal.1G368500.1	Bradi1g03720.1	Spipo17G0043000	CKAN_01212100	Nycol.A03609.1.p	Cre16.g677000.t1.2	Vocar.0006s0028.1.p	Mapoly0015s0120.1.p	Pp3c2_6890V3.1.p	440382	CYCAS_013698	Carub.0005s0313.1.p	Glyma.14G011600.1	DCAR_020271	Seita.2G071900.1	Sobic.001G129000.1.p	evm_27.model.AmTr_v1.0_scaffold00022.111	Sapur.010G106900.1	Vradi07g21470.1	GRMZM5G813217_P01
TEA023352.1	Potri.014G164900.1	Eucgr.G00012.1	VIT_218s0001g14500.1	MD13G1055300	CmoCh20G006750.1	AT3G09440	LOC_Os05g38530	Gohir.A08G115100.1.p	Lchi18956	Cagra.2240s0053.1	Thecc.03G201900.1.p	Pahal.2G006800.1	Bradi1g32770.3	Spipo22G0037100	CKAN_00216900	Nycol.D00304.1.p	Cre12.g535700.t1.1	Vocar.0007s0152.1.p	Mapoly0110s0012.1.p	Pp3c4_810V3.1.p	446858	CYCAS_002941	Carub.0005s0614.1.p	Glyma.14G219700.1	DCAR_008883	Seita.9G191200.1	Sobic.001G193500.1.p	evm_27.model.AmTr_v1.0_scaffold00002.54	Sapur.008G090300.1	Vradi08g08320.1	GRMZM5G833699_P01
TEA003665.1	Potri.016G003400.1	Eucgr.H00972.1	VIT_219s0015g01090.1	MD11G1152300	CmoCh04G027600.1	AT3G12580	LOC_Os01g62290	Gohir.A12G254100.1.p	Lchi18963	Cagra.1226s0097.1	Thecc.03G303100.1.p	Pahal.2G278300.1	Bradi1g66470.1	Spipo29G0023400	CKAN_00478300	Nycol.D00305.1.p	Cre10.g439900.t1.2	Vocar.0007s0171.1.p	Mapoly0110s0006.1.p	Pp3c8_6510V3.1.p	443120	CYCAS_025468	Carub.0003s2762.1.p	Glyma.16G178800.1	DCAR_017065	Seita.2G218100.1	Sobic.001G418600.1.p	evm_27.model.AmTr_v1.0_scaffold00071.92	Sapur.014G134700.1	Vradi05g20230.1	AC234183.1_FGP002
TEA016684.1	Potri.017G146600.2	Eucgr.H03726.1	VIT_200s0173g00226.1	MD01G1127200	CmoCh03G004440.1	AT1G16030	LOC_Os11g47760	Gohir.A13G088890.1.p	Lchi16202	Cagra.2515s0035.1	Thecc.04G163400.1.p	Pahal.2G314900.1	Bradi1g66520.1	Spipo11G0052400	CKAN_01546200	Nycol.D00938.1.p	Cre09.g412880.t1.1	Vocar.0007s0173.1.p	Mapoly0024s0067.1.p	Pp3c9_20160V3.1.p	267815	CYCAS_025467	Carub.0007s0231.1.p	Glyma.17G258700.1	DCAR_017463	Seita.9G451500.1	Sobic.001G419000.1.p	evm_27.model.AmTr_v1.0_scaffold00009.363	Sapur.001G032400.1	Vradi09g01130.1	GRMZM2G020073_P01
TEA022542.1	Potri.001G042600.1	Eucgr.J00713.1	VIT_200s0198g00100.1	MD05G1049700	CmoCh04G027550.1	AT4G24280	LOC_Os12g38180	Gohir.A13G130500.1.p	Lchi06739	Cagra.4395s0092.1	Thecc.04G163500.1.p	Pahal.3G029600.1	Bradi1g66540.2	Spipo1G0036400	CKAN_01162500	Nycol.E00089.1.p	Cre02.g080550.t1.1	Vocar.0007s0174.1.p	Mapoly0013s0141.1.p	Pp3c9_6640V3.1.p	443126	CYCAS_022235	Carub.0008s0978.1.p	Glyma.18G074100.1	DCAR_023576	Seita.2G255900.1	Sobic.001G419100.2.p	evm_27.model.AmTr_v1.0_scaffold00078.198	Sapur.001G032500.1	Vradi08g11350.1	AC199439.4_FGP005
TEA023884.1	Potri.001G042700.1	Eucgr.K00295.1	VIT_200s0415g00030.1	MD10G1056800	CmoCh07G010280.1	AT5G49910	LOC_Os03g16920	Gohir.D01G078400.1.p	Lchi06856	Cagra.2238s0019.1	Thecc.04G230400.1.p	Pahal.3G067400.1	Bradi1g66550.1	Spipo10G0013800	CKAN_00636800	Nycol.E00090.1.p	Cre14.g613600.t1.2	Vocar.0018s0049.1.p	Mapoly0016s0078.1.p	Pp3c9_6690V3.1.p	230659	CYCAS_000603	Carub.0003s1192.1.p	Glyma.01G238600.1	DCAR_030018	Seita.3G250300.1	Sobic.001G419200.2.p	evm_27.model.AmTr_v1.0_scaffold00062.163	Sapur.001G071400.1	Vradi10g13400.1	AC209784.3_FGP007
CL5657.Contig2	Potri.001G087500.1	Eucgr.K03124.1	VIT_200s0787g00020.1	MD17G1201200	CmoCh15G004100.1	AT2G32120	LOC_Os03g60620	Gohir.D01G097100.1.p	Lchi12038	Cagra.2240s0054.1	Thecc.05G041900.1.p	Pahal.3G139800.2	Bradi1g66590.1	Spipo23G0021000	CKAN_00099800	Nycol.E00091.1.p	Cre14.g613600.t2.1	Vocar.0034s0025.1.p	Mapoly0087s0009.1.p	Pp3s58_270V3.1.p	412732	CYCAS_024888	Carub.0006s0130.1.p	Glyma.02G085600.1	DCAR_027642	Seita.5G376100.1	Sobic.001G419300.1.p	evm_27.model.AmTr_v1.0_scaffold00029.279	Sapur.001G153900.1	Vradi0351s00060.1	AC211651.4_FGP001
TEA025820.1	Potri.001G180100.1	Eucgr.C01277.1	VIT_202s0012g00960.1	MD12G1215200	CmoCh15G004130.1	AT4G37910	LOC_Os03g16860	Gohir.D02G132200.1.p	Lchi17471	Cagra.0568s0072.1	Thecc.05G312000.1.p	Pahal.3G140000.1	Bradi1g69700.1	Spipo23G0020600	CKAN_00638300	Nycol.E00092.1.p	Cre12.g545850.t1.2	Vocar.0034s0026.1.p	Mapoly0003s0020.1.p	Pp3s58_301V3.1.p	96333	CYCAS_013082	Carub.0007s1676.1.p	Glyma.02G092100.2	DCAR_029280	Seita.1G117600.1	Sobic.001G419400.1.p	evm_27.model.AmTr_v1.0_scaffold00155.16	Sapur.001G182600.1	Vradi06g01820.1	AC217264.3_FGP002
TEA024518.1	Potri.001G285100.1	Eucgr.E01024.1	VIT_202s0012g01830.1	MD17G1226000	CmoCh10G004900.1	AT5G09590	LOC_Os01g49430	Gohir.D03G148100.1.p	Lchi28754	Cagra.11120s0001.1	Thecc.06G045300.1.p	Pahal.3G155950.1	Bradi1g75681.2	Spipo6G0071100	CKAN_02188900	Nycol.E00093.1.p	Cre02.g141186.t1.1	Vocar.0038s0026.1.p	Mapoly0010s0141.1.p	Pp3c1_23200V3.1.p	12397	CYCAS_011070	Carub.0003s0854.1.p	Glyma.02G093200.1	DCAR_025859	Seita.3G216900.1	Sobic.001G419500.1.p	evm_27.model.AmTr_v1.0_scaffold02709.1	Sapur.001G182700.1	Vradi11g00650.1	GRMZM2G001500_P01
TEA023111.1	Potri.001G285500.1	Eucgr.E03189.1	VIT_202s0025g02140.1	MD17G1226100	CmoCh02G009230.1	AT5G28540	LOC_Os03g16880	Gohir.D06G005800.1.p	Lchi28755	Cagra.0753s0028.1	Thecc.06G087100.1.p	Pahal.3G251300.1	Bradi1g77637.1	Spipo11G0008700	CKAN_00036100	Nycol.E00094.1.p	Cre03.g145787.t1.1	Vocar.0059s0045.1.p	Mapoly0010s0142.1.p	Pp3c1_23220V3.1.p	109750	CYCAS_017352	Carub.0001s1584.1.p	Glyma.02G205600.1	DCAR_019408	Seita.9G033500.1	Sobic.001G419600.1.p	evm_27.model.AmTr_v1.0_scaffold00029.278	Sapur.001G182800.1	Vradi04g10800.1	GRMZM2G016886_P01
CSA029398.1	Potri.001G289800.2	Eucgr.F00767.1	VIT_203s0097g00530.1	MD06G1113000	CmoCh15G013530.1	AT5G42020	LOC_Os11g08460	Gohir.D06G005900.1.p	Lchi18241	Cagra.0853s0008.1	Thecc.07G038000.1.p	Pahal.3G288300.1	Bradi2g06050.1	Spipo0G0115100	CKAN_01351400	Nycol.F00028.1.p	Cre07.g318600.t1.2	Vocar.0003s0067.1.p	Mapoly0010s0145.1.p	Pp3c10_17310V3.1.p	440676	CYCAS_005567	Carub.0001s0840.1.p	Glyma.03G171100.1	DCAR_008953	Seita.9G451900.1	Sobic.001G419700.1.p	evm_27.model.AmTr_v1.0_scaffold00103.6	Sapur.003G029300.1	Vradi04g08470.1	GRMZM2G020040_P01
TEA014652.1	Potri.002G098500.1	Eucgr.F03980.1	VIT_204s0008g04410.1	MD14G1134100	CmoCh04G004440.1	AT1G09080	LOC_Os11g08440	Gohir.D06G149200.1.p	Lchi17994	Cagra.5494s0004.1	Thecc.07G038100.1.p	Pahal.3G468000.1	Bradi2g23250.1	Spipo30G0007200	CKAN_01032000	Nycol.F00029.1.p	Cre07.g318800.t1.2	Vocar.0003s0054.1.p	Mapoly0045s0146.1.p	Pp3c10_20900V3.1.p	102691	CYCAS_028753	Carub.0006s0129.1.p	Glyma.05G219400.1	DCAR_006667	Seita.3G327900.1	Sobic.001G419801.1.p	evm_27.model.AmTr_v1.0_scaffold00079.10	Sapur.003G106100.1	Vradi10g12020.1	GRMZM2G023232_P01
TEA024522.1	Potri.003G006300.1	Eucgr.G00235.1	VIT_204s0043g00710.1	MD15G1436200	CmoCh16G003050.1	AT1G79930	LOC_Os11g08445	Gohir.D07G196900.1.p	Lchi28433	Cagra.0352s0001.1	Thecc.09G151400.1.p	Pahal.4G043900.1	Bradi2g30560.1	Spipo8G0032600	CKAN_01032500	Nycol.F00265.1.p	Cre07.g318850.t1.2	Vocar.0018s0065.1.p	Mapoly0010s0143.1.p	Pp3c11_1010V3.1.p	232884	CYCAS_028754	Carub.0007s3334.1.p	Glyma.05G219600.1	DCAR_001745	Seita.3G086700.1	Sobic.001G419900.1.p	evm_27.model.AmTr_v1.0_scaffold00001.414	Sapur.004G009900.1	Vradi07g06390.1	GRMZM2G024718_P01
TEA029776.1	Potri.004G224400.1	Eucgr.G01045.1	VIT_205s0020g03330.1	MD15G1436300	CmoCh15G015240.1	AT1G79920	LOC_Os11g08470	Gohir.D08G035900.1.p	Lchi29184	Cagra.3696s0008.1	Thecc.09G323700.1.p	Pahal.5G096200.1	Bradi2g33676.1	Spipo0G0077500	CKAN_01943300	Nycol.F01545.1.p	Cre13.g572350.t1.2	Vocar.0003s0062.1.p	Mapoly0010s0144.1.p	Pp3c11_16940V3.1.p	412733	CYCAS_015132	Carub.0007s3333.1.p	Glyma.07G006300.1	DCAR_025327	Seita.5G187000.1	Sobic.001G420100.1.p	evm_27.model.AmTr_v1.0_scaffold00062.164	Sapur.006G017800.1	Vradi07g06150.1	GRMZM2G056039_P01
TEA029256.1	Potri.003G055800.1	Eucgr.H03518.1	VIT_206s0004g04470.1	MD07G1196500	CmoCh04G021230.1	AT1G11660	LOC_Os02g02410	Gohir.D08G036000.1.p	Lchi29183	Cagra.1317s0045.1	Thecc.09G324300.1.p	Pahal.5G300500.1	Bradi2g33682.3	Spipo7G0019000	CKAN_02477500	Nycol.G00210.1.p	Cre14.g616400.t1.2	Vocar.0001s0181.1.p	Mapoly0075s0028.1.p	Pp3c11_6620V3.1.p	104343	CYCAS_025469	Carub.0002s2757.1.p	Glyma.07G170800.1	DCAR_006504	Seita.5G187500.1	Sobic.001G454000.1.p	evm_27.model.AmTr_v1.0_scaffold00009.199	Sapur.008G041900.1	Vradi1393s00010.1	GRMZM2G056766_P01
TEA024511.1	Potri.003G143600.1	Eucgr.H04513.1	VIT_206s0004g04510.1	MD01G1126500	CmoCh09G011250.1	AT4G16660	LOC_Os03g50250	Gohir.D08G135400.1.p	Lchi29180	Cagra.1671s0361.1	Thecc.10G044000.1.p	Pahal.7G340950.1	Bradi2g46937.1	Spipo8G0023500	CKAN_00523900	Nycol.H01301.1.p	Cre14.g617400.t1.2	Vocar.0057s0025.1.p	Mapoly0003s0108.1.p	Pp3c11_6890V3.1.p	416857	CYCAS_031219	Carub.0006s3508.1.p	Glyma.07G184300.1	DCAR_009013	Seita.3G341900.1	Sobic.002G008000.1.p	evm_27.model.AmTr_v1.0_scaffold00048.22	Sapur.008G042500.1	Vradi2697s00010.1	GRMZM2G063676_P01
TEA017380.1	Potri.003G184000.1	Eucgr.I02583.1	VIT_207s0005g06650.1	MD02G1005800	CmoCh14G017440.1	AT1G56410	LOC_Os01g33360	Gohir.D12G256400.1.p	Lchi29179	Cagra.5017s0010.1	Thecc.10G044800.1.p	Pahal.8G250000.1	Bradi2g54570.1	Spipo2G0067900	CKAN_02125900	Nycol.I00983.1.p	Cre14.g617450.t1.2		Mapoly0022s0113.1.p	Pp3c12_20510V3.1.p	37171	CYCAS_031895	Carub.0001s1130.1.p	Glyma.08G025700.1	DCAR_005318	Seita.9G120300.1	Sobic.002G249800.1.p	evm_27.model.AmTr_v1.0_scaffold00146.13	Sapur.008G042600.1	Vradi0007s02590.1	GRMZM2G066902_P01
TEA023567.1	Potri.004G016700.2	Eucgr.I02771.1	VIT_207s0095g00430.1	MD08G1242400	CmoCh17G007790.1	AT3G46230	LOC_Os05g30480	Gohir.D13G133900.1.p	Lchi03740	Cagra.2849s0006.1	Thecc.10G130900.1.p	Pahal.8G252900.1	Bradi3g01477.4	Spipo23G0020500	CKAN_00522600	Nycol.I00990.1.p			Mapoly0076s0006.1.p	Pp3c12_20610V3.1.p	414734	CYCAS_004906	Carub.0007s2474.1.p	Glyma.08G025900.1	DCAR_014843	Seita.8G225000.1	Sobic.003G178101.1.p	evm_27.model.AmTr_v1.0_scaffold00165.4	Sapur.008G123000.1	Vradi0023s00520.1	GRMZM2G079668_P01
TEA025531.1	Potri.006G022100.1	Eucgr.J00023.1	VIT_208s0007g00130.1	MD11G1111400	CmoCh09G009480.1	AT1G53540	LOC_Os08g09770	Gohir.D12G018000.2.p	Lchi21178	Cagra.2629s0003.1	Thecc.01G101900.1.p	Pahal.8G253000.1	Bradi3g53100.1	Spipo23G0020400	CKAN_01493800	Nycol.K00878.1.p			Mapoly0076s0004.1.p	Pp3c12_9300V3.1.p	81204	CYCAS_002957	Carub.0004s1346.1.p	Glyma.08G065100.1	DCAR_017744	Seita.8G225900.1	Sobic.003G350700.1.p	evm_27.model.AmTr_v1.0_scaffold00048.23	Sapur.009G062400.1	Vradi0051s00020.1	GRMZM2G106429_P01
TEA030322.1	Potri.008G054000.1	Eucgr.J00025.1	VIT_209s0002g04680.1	MD07G1196800	CmoCh08G006500.1	AT5G59720	LOC_Os05g35400	Gohir.A12G017300.1.p	Lchi21185	Cagra.8986s0007.1	Thecc.01G156400.1.p	Pahal.9G031001.1	Bradi3g57450.1	Spipo0G0190300	CKAN_00523700	Nycol.O01457.1.p			Mapoly0072s0068.1.p	Pp3c13_16950V3.1.p	27623	CYCAS_003296	Carub.0002s1248.1.p	Glyma.08G206900.1	DCAR_020337	Seita.4G060500.1	Sobic.003G378700.1.p	evm_27.model.AmTr_v1.0_scaffold00165.5	Sapur.010G060300.1	Vradi0158s00470.1	GRMZM2G111475_P01
TEA028966.1	Potri.008G054600.1	Eucgr.J02987.1	VIT_209s0096g00090.1	MD15G1150500	CmoCh01G011840.1	AT1G59860	LOC_Os05g23740	Gohir.A12G017400.1.p	Lchi24313	Cagra.6133s0027.1	Thecc.02G082300.1.p	Pahal.9G118200.1	Bradi4g04220.1	Spipo9G0023800	CKAN_00522500	Nycol.A01414.1.p			Mapoly0076s0005.1.p	Pp3c14_19430V3.1.p	74961	CYCAS_011565	Carub.0005s1209.1.p	Glyma.08G315300.1	DCAR_013665	Seita.3G106000.1	Sobic.004G011700.1.p	evm_27.model.AmTr_v1.0_scaffold00146.12	Sapur.010G161200.1	Vradi01g05940.1	GRMZM2G114793_P01
TEA031630.1	Potri.008G054800.1	Eucgr.J02991.1	VIT_210s0003g05124.1	MD01G1128000	CmoCh01G013850.1	AT1G07400	LOC_Os12g14070	Gohir.D12G018100.1.p	Lchi34042	Cagra.1225s0126.1	Thecc.02G162200.1.p	Pahal.9G187900.1	Bradi4g28250.2	Spipo9G0023900	CKAN_00523400	Nycol.A01769.1.p			Mapoly0076s0003.1.p	Pp3c18_4430V3.1.p	80181	CYCAS_012098	Carub.0008s2036.1.p	Glyma.11G140500.1	DCAR_027108	Seita.3G106100.1	Sobic.004G263500.1.p	evm_27.model.AmTr_v1.0_scaffold00146.16	Sapur.010G161500.1	Vradi01g06620.1	GRMZM2G135608_P01
TEA004366.1	Potri.008G054900.1	Eucgr.J03127.1	VIT_211s0037g00510.1	MD12G1025700	CmoCh09G007070.1	AT2G29500	LOC_Os09g31486	Gohir.D11G214600.1.p	Lchi21756	Cagra.18351s0001.1	Thecc.02G270300.1.p	Pahal.9G512800.1	Bradi4g33878.1	Spipo21G0021400	CKAN_00522300	Nycol.A02649.1.p			Mapoly0076s0007.1.p	Pp3c19_14130V3.1.p	76462	CYCAS_023024	Carub.0006s1055.1.p	Glyma.11G201600.2	DCAR_017659	Seita.4G261100.1	Sobic.006G045200.2.p	evm_27.model.AmTr_v1.0_scaffold00146.15	Sapur.010G161600.1	Vradi01g06630.1	GRMZM2G145275_P01
TEA031692.1	Potri.009G079700.1	Eucgr.L01770.1	VIT_213s0019g00930.1	MD07G1196700	CmoCh01G006670.1	AT5G12020	LOC_Os02g53420	Gohir.A11G208901.1.p	Lchi01684	Cagra.0769s0019.1	Thecc.03G079600.1.p	Pahal.9G513400.2	Bradi4g39470.1	Spipo29G0027400	CKAN_00522400	Nycol.B00951.1.p			Mapoly0057s0019.1.p	Pp3c2_12150V3.1.p	92031	CYCAS_017617	Carub.0001s0671.1.p	Glyma.12G064000.1	DCAR_027107	Seita.2G003700.1	Sobic.006G055600.1.p	evm_27.model.AmTr_v1.0_scaffold00146.14	Sapur.010G162300.1	Vradi01g08280.1	GRMZM2G153096_P01
TEA033542.1	Potri.010G088600.1	Eucgr.L03563.1	VIT_213s0019g01430.1	MD01G1129800	CmoCh01G007920.1	AT5G12030	LOC_Os03g02260	Gohir.A13G108700.1.p	Lchi13753	Cagra.10726s0006.1	Thecc.03G079700.1.p	Pahal.9G513500.1	Bradi4g39820.1	Spipo6G0075300	CKAN_00523500	Nycol.B02437.1.p			Mapoly0045s0028.1.p	Pp3c2_12240V3.1.p	79678	CYCAS_000695	Carub.0002s0540.1.p	Glyma.13G003700.1	DCAR_001236	Seita.1G293400.1	Sobic.008G038700.1.p	evm_27.model.AmTr_v1.0_scaffold00165.35	Sapur.011G102600.1	Vradi02g01230.1	GRMZM2G153815_P01
TEA015431.1	Potri.010G205500.1	Eucgr.A01416.1	VIT_214s0060g02340.1	MD12G1025600	CmoCh01G009310.1	AT1G54050	LOC_Os12g05760	Gohir.D13G111600.1.p	Lchi04244	Cagra.3782s0014.1	Thecc.03G155700.1.p	Pahal.9G513600.1	Bradi4g39850.2	Spipo0G0044100	CKAN_02496000	Nycol.C00072.1.p			Mapoly0056s0027.1.p	Pp3c2_2960V3.1.p	419652	CYCAS_024864	Carub.0005s1207.1.p	Glyma.13G130900.1	DCAR_006221	Seita.9G488400.1	Sobic.008G088200.1.p	evm_27.model.AmTr_v1.0_scaffold00165.36	Sapur.013G018300.1	Vradi02g04550.1	GRMZM2G158093_P01
CL9235.Contig2	Potri.008G054700.1	Eucgr.A01949.1	VIT_215s0046g02740.1	MD01G1128300	CmoCh01G009330.1	AT4G21870	LOC_Os05g51360	Gohir.D03G087500.1.p	Lchi04241	Cagra.19062s0003.1	Thecc.03G207300.1.p	Pahal.9G513800.1	Bradi4g43170.1	Spipo10G0024300	CKAN_02495900	Nycol.C00080.1.p			Mapoly0045s0084.1.p	Pp3c20_20510V3.1.p	444398	CYCAS_003222	Carub.0006s2880.1.p	Glyma.13G224000.2	DCAR_030234	Seita.7G325600.1	Sobic.008G136000.1.p	evm_27.model.AmTr_v1.0_scaffold00023.232	Sapur.013G072000.1	Vradi02g12160.1	GRMZM2G158469_P01
CSA020588.1	Potri.010G205700.1	Eucgr.B02376.1	VIT_216s0098g01580.1	MD17G1225700	CmoCh01G017970.1	AT5G54660	LOC_Os06g10990	Gohir.A12G109800.1.p	Lchi04239	Cagra.2281s0007.1	Thecc.03G252700.1.p	Pahal.9G551700.1	Bradi5g05900.1	Spipo10G0024000	CKAN_00523600	Nycol.C00512.1.p			Mapoly0003s0107.1.p	Pp3c23_17060V3.1.p	405022	CYCAS_003225	Carub.0004s1055.1.p	Glyma.13G254900.1	DCAR_027326	Seita.3G012300.1	Sobic.009G066900.1.p	evm_27.model.AmTr_v1.0_scaffold00136.4	Sapur.016G016500.1	Vradi0371s00040.1	GRMZM2G161035_P01
CSA025700.1	Potri.010G205800.1	Eucgr.B02743.1	VIT_216s0115g00060.1	MD04G1125600	CmoCh01G017990.1	AT5G47600	LOC_Os03g11910	Gohir.A02G096000.1.p	Lchi04235	Cagra.1671s0273.1	Thecc.04G024300.1.p	Pahal.1G022800.1	Bradi1g13261.13	Spipo10G0025800	CKAN_00601100	Nycol.C01017.1.p			Mapoly0045s0083.1.p	Pp3c24_1760V3.1.p	73459	CYCAS_003221	Carub.0007s1315.1.p	Glyma.13G359500.1	DCAR_027109	Seita.6G232400.1	Sobic.009G067000.1.p	evm_27.model.AmTr_v1.0_scaffold00010.324	Sapur.016G168200.1	Vradi0373s00020.1	GRMZM2G310431_P01
TEA032865.1	Potri.010G206600.1	Eucgr.C00678.1	VIT_217s0000g03310.1	MD01G1127500	CmoCh02G008240.1	AT5G51440	LOC_Os02g48110	Gohir.D11G019300.1.p	Lchi04233	Cagra.5249s0029.1	Thecc.04G054500.1.p	Pahal.1G077400.1	Bradi1g26190.1	Spipo10G0026000	CKAN_01176900	Nycol.D01489.1.p			Mapoly0088s0083.1.p	Pp3c26_10600V3.1.p	430193	CYCAS_017618	Carub.0001s3153.1.p	Glyma.14G024200.1	DCAR_030233	Seita.9G458200.1	Sobic.009G163900.1.p	evm_27.model.AmTr_v1.0_scaffold00099.134	Sapur.15WG097300.1	Vradi03g09850.1	GRMZM2G337905_P01
TEA015431.1	Potri.011G139100.2	Eucgr.C00684.1	VIT_217s0000g09950.1	MD01G1129200	CmoCh02G012130.1	AT4G25200	LOC_Os06g46600	Gohir.A13G234100.1.p	Lchi04232	Cagra.2694s0001.1	Thecc.05G027100.1.p	Pahal.1G088400.1	Bradi1g44230.1	Spipo0G0086300	CKAN_00117400	Nycol.D01490.1.p			Mapoly0038s0070.1.p	Pp3c3_20960V3.1.p	427722	CYCAS_000498	Carub.0001s4152.1.p	Glyma.14G165300.1	DCAR_024595	Seita.9G458700.1	Sobic.009G254800.1.p	evm_27.model.AmTr_v1.0_scaffold00010.119	Sapur.15ZG079900.1	Vradi0406s00010.1	GRMZM2G340251_P01
TEA010603.1	Potri.012G017600.1	Eucgr.C00690.1	VIT_218s0041g01230.1	MD01G1133100	CmoCh03G003990.1	AT1G52560	LOC_Os01g08560	Gohir.D13G239700.1.p	Lchi04231	Cagra.2581s0001.1	Thecc.05G027200.1.p	Pahal.1G368900.1	Bradi1g53850.1	Spipo10G0023900	CKAN_00214400	Nycol.D01491.1.p			Mapoly0091s0087.1.p	Pp3c3_21670V3.1.p	430197	CYCAS_017914	Carub.0001s4328.1.p	Glyma.15G014400.1	DCAR_000658	Seita.9G458600.1	Sobic.010G230600.1.p	evm_27.model.AmTr_v1.0_scaffold00078.23	Sapur.001G138600.1	Vradi05g21660.1	GRMZM2G344256_P01
TEA021291.1	Potri.013G018000.1	Eucgr.C03071.1	VIT_218s0075g00260.1	MD01G1127400	CmoCh04G012110.1	AT4G10250	LOC_Os05g08840	Gohir.A11G019300.1.p	Lchi01989	Cagra.5494s0018.1	Thecc.05G246200.1.p	Pahal.1G403300.1	Bradi1g67040.1	Spipo4G0081000	CKAN_02496100	Nycol.D01492.1.p			Mapoly0051s0013.1.p	Pp3c3_25750V3.1.p	447134	CYCAS_000741	Carub.0007s3283.1.p	Glyma.15G059900.1	DCAR_008149	Seita.5G093000.1	Sobic.001G425600.1.p	evm_27.model.AmTr_v1.0_scaffold00049.61	Sapur.003G040500.1	Vradi06g03380.1	GRMZM2G354519_P01
TEA033850.1	Potri.013G041500.1	Eucgr.D01309.1	VIT_219s0014g03425.1	MD01G1130200	CmoCh04G012120.1	AT5G37670	LOC_Os01g04340	Gohir.D11G019000.1.p	Lchi02197	Cagra.10304s0013.1	Thecc.05G246300.1.p	Pahal.1G422800.1	Bradi1g67080.1	Spipo0G0132800	CKAN_02726100	Nycol.D01493.1.p			Mapoly0011s0093.1.p	Pp3c3_26570V3.1.p	440437	CYCAS_007307	Carub.0007s1583.1.p	Glyma.15G087900.2	DCAR_027010	Seita.5G092900.1	Sobic.003G081900.1.p	evm_27.model.AmTr_v1.0_scaffold00113.4	Sapur.003G044700.1	Vradi06g05610.1	GRMZM2G361605_P01
TEA005909.1	Potri.014G114600.1	Eucgr.D02070.1	VIT_219s0090g00340.1	MD12G1025800	CmoCh04G012140.1	AT4G27670	LOC_Os01g04350	Gohir.A11G019600.2.p	Lchi09721	Cagra.12206s0005.1	Thecc.05G246400.1.p	Pahal.3G155300.1	Bradi1g68440.1	Spipo10G0025100	CKAN_02495800	Nycol.D01494.1.p			Mapoly0088s0078.1.p	Pp3c3_26590V3.1.p	38270	CYCAS_005977	Carub.0008s1146.1.p	Glyma.15G088000.1	DCAR_027012	Seita.5G092700.1	Sobic.003G082200.1.p	evm_27.model.AmTr_v1.0_scaffold00062.137	Sapur.003G074800.1	Vradi07g02090.1	GRMZM2G365374_P01
TEA005935.1	Potri.015G078000.1	Eucgr.D02073.1	VIT_204s0008g01530.1	MD14G1024500	CmoCh04G012160.1	AT2G19310	LOC_Os01g04360	Gohir.D08G124700.1.p	Lchi25013	Cagra.9332s0004.1	Thecc.06G020500.1.p	Pahal.3G225200.2	Bradi1g74620.2	Spipo4G0019500	CKAN_01153100	Nycol.E00244.1.p			Mapoly0122s0052.1.p	Pp3c3_380V3.1.p	448993	CYCAS_024962	Carub.0007s1950.1.p	Glyma.15G095900.1	DCAR_013664	Seita.5G131300.1	Sobic.003G082100.1.p	evm_27.model.AmTr_v1.0_scaffold00165.29	Sapur.004G060900.1	Vradi07g15370.1	GRMZM2G366532_P01
TEA004364.1	Potri.016G019800.2	Eucgr.E00433.1	VIT_204s0008g01510.1	MD01G1133400	CmoCh04G012170.1		LOC_Os01g04370	Gohir.D03G161100.1.p	Lchi05522	Cagra.1629s0038.1	Thecc.06G021900.1.p	Pahal.3G503800.1	Bradi2g02350.1	Spipo17G0031300	CKAN_00621400	Nycol.E00252.1.p			Mapoly0109s0048.1.p	Pp3c4_21500V3.1.p	412632	CYCAS_003355	Carub.0002s2368.1.p	Glyma.16G002500.1	DCAR_008955	Seita.5G092800.1	Sobic.003G082000.1.p	evm_27.model.AmTr_v1.0_scaffold00085.48	Sapur.004G140900.1	Vradi07g16570.1	GRMZM2G380014_P01
TEA028346.1	Potri.019G077900.1	Eucgr.F00998.1	VIT_213s0019g03170.1	MD07G1197700	CmoCh04G019050.1		LOC_Os01g04380	Gohir.A08G111680.1.p	Lchi11461		Thecc.06G127300.1.p	Pahal.4G250500.1	Bradi2g02400.1	Spipo2G0040700	CKAN_01047900	Nycol.E00253.1.p			Mapoly0091s0090.1.p	Pp3c4_27990V3.1.p	106224	CYCAS_009885	Carub.0001s0582.1.p	Glyma.17G072400.1	DCAR_030232	Seita.5G131400.1	Sobic.001G426000.1.p	evm_27.model.AmTr_v1.0_scaffold00098.53	Sapur.004G141200.1	Vradi08g02620.1	GRMZM2G415007_P01
TEA017741.1	Potri.001G164200.1	Eucgr.F02701.1	VIT_204s0008g01520.1	MD09G1212600	CmoCh06G002650.1		LOC_Os01g08860	Gohir.A05G096700.1.p	Lchi20267		Thecc.06G218300.1.p	Pahal.4G257000.1	Bradi2g02410.1	Spipo4G0032500	CKAN_01162600	Nycol.E00669.1.p				Pp3c4_32330V3.1.p	38266	CYCAS_013818	Carub.0006s0381.1.p	Glyma.18G098800.1	DCAR_013341	Seita.7G111700.1	Sobic.001G425500.1.p	evm_27.model.AmTr_v1.0_scaffold00004.109	Sapur.004G144200.1	Vradi08g14320.1	GRMZM2G428391_P01
	Potri.001G192600.1	Eucgr.F02898.1	VIT_204s0008g01590.1	MD09G1213700	CmoCh06G008000.1		LOC_Os01g40530	Gohir.D02G007600.1.p	Lchi20268		Thecc.07G055300.1.p	Pahal.4G276400.1	Bradi2g05374.1	Spipo4G0005400	CKAN_00333500	Nycol.F01170.1.p				Pp3c4_7480V3.1.p	413095	CYCAS_018654	Carub.0002s0956.1.p	Glyma.18G287700.1	DCAR_005977	Seita.9G470600.1	Sobic.003G039400.1.p	evm_27.model.AmTr_v1.0_scaffold00022.121	Sapur.004G144300.1	Vradi08g18110.1	GRMZM2G467943_P01
	Potri.001G238700.1	Eucgr.F03866.1	VIT_204s0008g01560.1	MD09G1213000	CmoCh09G003550.1		LOC_Os01g40550	Gohir.A02G007800.1.p	Lchi20269		Thecc.08G188000.1.p	Pahal.5G264500.1	Bradi2g12990.1	Spipo4G0038000	CKAN_00523300	Nycol.H01091.1.p				Pp3c5_13770V3.1.p	441564	CYCAS_009729	Carub.0004s0767.1.p	Glyma.18G287800.1	DCAR_001237	Seita.8G079900.1	Sobic.006G093500.1.p	evm_27.model.AmTr_v1.0_scaffold00170.33	Sapur.005G136200.1	Vradi09g00710.1	GRMZM2G471196_P01
	Potri.001G254700.1	Eucgr.F04109.1	VIT_204s0008g01550.1	MD12G1026300	CmoCh10G010540.1		LOC_Os02g03570	Gohir.D05G096900.1.p	Lchi06582		Thecc.09G059400.1.p	Pahal.5G264600.1	Bradi2g20767.1	Spipo0G0082000	CKAN_02496200	Nycol.I00299.1.p				Pp3c7_15180V3.1.p	413058	CYCAS_011974	Carub.0006s1929.1.p	Glyma.18G287900.1	DCAR_007560	Seita.1G101200.1	Sobic.001G438000.1.p		Sapur.005G151900.1	Vradi09g02820.1	GRMZM2G533860_P01
	Potri.001G416200.1	Eucgr.F04479.1	VIT_213s0019g02780.1	MD01G1129500	CmoCh10G010550.1		LOC_Os02g10710	Gohir.D03G127000.1.p	Lchi24852		Thecc.09G059500.1.p	Pahal.5G464200.1	Bradi3g02710.1	Spipo17G0000800	CKAN_02422400	Nycol.I01256.1.p				Pp3c7_15200V3.1.p	412520	CYCAS_012736	Carub.0003s3145.1.p	Glyma.18G289100.1	DCAR_015615	Seita.5G092400.1	Sobic.005G086400.1.p		Sapur.005G206200.1	Vradi11g06880.1	GRMZM5G802801_P01
	Potri.001G456500.1	Eucgr.G00061.1	VIT_213s0019g02850.1	MD01G1127300	CmoCh11G007950.1		LOC_Os02g12610	Gohir.D10G121900.1.p	Lchi24857		Thecc.09G059600.1.p	Pahal.5G464600.1	Bradi3g07421.2	Spipo20G0008500	CKAN_00522200	Nycol.I01259.1.p				Pp3c7_15240V3.1.p	412543	CYCAS_013122	Carub.0007s2491.2.p	Glyma.18G289600.1	DCAR_026315	Seita.1G032700.1	Sobic.004G026300.1.p		Sapur.006G024600.1		GRMZM5G805493_P01
	Potri.002G067700.1	Eucgr.G02656.1	VIT_204s0008g01580.1	MD11G1218900	CmoCh13G000910.1		LOC_Os02g48140	Gohir.D06G173000.1.p	Lchi19505		Thecc.09G265800.1.p	Pahal.5G465000.1	Bradi3g14550.2	Spipo20G0023600	CKAN_01758700	Nycol.I01261.1.p				Pp3c7_22170V3.1.p	271464	CYCAS_014644	Carub.0007s2489.1.p	Glyma.19G172200.1	DCAR_008146	Seita.1G342400.1	Sobic.003G082500.1.p		Sapur.006G059500.1		GRMZM5G809578_P01
	Potri.003G071100.1	Eucgr.H04692.1	VIT_213s0019g03000.1	MD03G1201800	CmoCh13G000920.1		LOC_Os02g48370	Gohir.A09G213614.1.p	Lchi03985		Thecc.09G265900.1.p	Pahal.5G465100.1	Bradi3g20830.2	Spipo10G0023800	CKAN_02674000	Nycol.I01265.1.p				Pp3c7_26460V3.1.p	412530	CYCAS_018655	Carub.0003s3353.1.p	Glyma.20G065900.1	DCAR_004213	Seita.4G111400.1	Sobic.004G092800.1.p		Sapur.006G128600.1		AC202185.4_FGP004
	Potri.003G075900.1	Eucgr.I02136.1	VIT_213s0019g02930.1	MD03G1201700	CmoCh13G007610.1		LOC_Os02g52150	Gohir.A06G177000.1.p	Lchi03949		Thecc.09G309900.1.p	Pahal.5G465300.1	Bradi3g20840.1	Spipo10G0025300	CKAN_02674600	Nycol.I01417.1.p				Pp3c7_26760V3.1.p		CYCAS_031028	Carub.0008s0020.1.p	Glyma.01G106800.1	DCAR_009242	Seita.6G122600.1	Sobic.004G321000.1.p		Sapur.006G184300.1		AC208204.3_FGP006
	Potri.003G076000.1	Eucgr.J00308.1	VIT_213s0019g02760.1	MD01G1128200	CmoCh14G000990.1		LOC_Os02g54140	Gohir.A01G223300.1.p	Lchi03941		Thecc.09G310000.1.p	Pahal.5G465400.1	Bradi3g27262.1	Spipo10G0025200	CKAN_01025600	Nycol.J00776.1.p				Pp3c1_7030V3.1.p		CYCAS_009889	Carub.0007s2487.1.p	Glyma.02G076600.1	DCAR_015177	Seita.1G045200.1	Sobic.004G092700.1.p		Sapur.007G032900.1		AC210517.3_FGP003
	Potri.003G109200.1	Eucgr.J00981.1	VIT_206s0004g05770.1	MD01G1129700	CmoCh14G012350.1		LOC_Os03g06170	Gohir.D01G212600.4.p	Lchi28031		Thecc.09G310300.1.p	Pahal.5G501300.1	Bradi3g27350.2	Spipo24G0029700	CKAN_00342400	Nycol.K00399.1.p				Pp3c11_14810V3.1.p		CYCAS_002440		Glyma.02G244300.1	DCAR_023956	Seita.4G079800.1	Sobic.010G104300.1.p		Sapur.008G008300.1		GRMZM2G007729_P01
	Potri.004G187200.1	Eucgr.J01957.1	VIT_213s0019g02820.1	MD07G1197200	CmoCh14G013730.1		LOC_Os03g14180	Gohir.A10G216600.1.p	Lchi31103		Thecc.09G310400.1.p	Pahal.5G501400.1	Bradi3g27360.1	Spipo10G0026100	CKAN_02675000	Nycol.K00431.1.p				Pp3c12_24560V3.1.p		CYCAS_003885		Glyma.02G252800.1	DCAR_026316	Seita.1G293800.1	Sobic.004G083600.1.p		Sapur.008G049400.1		GRMZM2G010927_P01
	Potri.004G187400.1	Eucgr.J01958.1	VIT_213s0019g02770.1	MD01G1133300	CmoCh15G001240.1		LOC_Os03g15960	Gohir.A03G041100.2.p	Lchi26427		Thecc.09G310700.1.p	Pahal.6G162400.1	Bradi3g29220.1	Spipo28G0006200	CKAN_02675900	Nycol.K00432.1.p				Pp3c13_6160V3.1.p		CYCAS_000493		Glyma.02G272500.1	DCAR_004806	Seita.4G089700.1	Sobic.007G217300.1.p		Sapur.009G007200.1		GRMZM2G012455_P01
	Potri.004G191000.1	Eucgr.J01959.1	VIT_204s0008g01490.1	MD08G1205600	CmoCh15G007840.1		LOC_Os03g16020	Gohir.D09G212600.1.p	Lchi31495		Thecc.09G310800.1.p	Pahal.7G164400.1	Bradi3g58590.1	Spipo14G0054400	CKAN_02674400	Nycol.K00433.1.p				Pp3c16_1550V3.1.p		CYCAS_029113		Glyma.02G288700.1	DCAR_027648	Seita.5G092600.1	Sobic.004G263100.1.p		Sapur.009G007700.1		GRMZM2G013970_P01
	Potri.004G191200.1	Eucgr.J01960.1	VIT_213s0019g02840.1	MD09G1218200	CmoCh15G010620.1		LOC_Os03g16030	Gohir.D11G345200.1.p			Thecc.09G323100.1.p	Pahal.8G069500.1	Bradi3g60100.1	Spipo21G0019100	CKAN_02547500	Nycol.K00434.1.p				Pp3c16_7110V3.1.p		CYCAS_027105		Glyma.03G073722.1	DCAR_000657	Seita.2G332600.1	Sobic.003G082300.1.p		Sapur.009G029100.1		GRMZM2G034157_P01
	Potri.005G192700.1	Eucgr.J01964.1	VIT_204s0008g01570.1	MD14G1024700	CmoCh16G009150.1		LOC_Os03g16040	Gohir.A10G145100.1.p			Thecc.09G331300.1.p	Pahal.9G146500.1	Bradi4g01190.1	Spipo18G0018700	CKAN_02673900	Nycol.K00435.1.p				Pp3c17_10780V3.1.p		CYCAS_030509		Glyma.04G054400.1	DCAR_013333	Seita.1G326600.1	Sobic.004G228900.1.p		Sapur.009G037700.1		GRMZM2G037146_P01
	Potri.006G034600.1	Eucgr.J01966.1	VIT_208s0058g00210.1	MD12G1026000	CmoCh19G005900.1		LOC_Os03g45330	Gohir.D10G225500.1.p			Thecc.10G029100.1.p	Pahal.9G240800.1	Bradi4g21070.2		CKAN_02674200	Nycol.K00436.1.p				Pp3c17_1520V3.1.p		CYCAS_018660		Glyma.04G130100.1	DCAR_009834	Seita.4G089400.1	Sobic.010G087700.1.p		Sapur.009G116900.1		GRMZM2G046382_P01
	Potri.006G073500.1	Eucgr.J01969.1	VIT_204s0008g01500.1	MD01G1130400	CmoCh19G010850.1		LOC_Os03g45340	Gohir.D09G152500.1.p				Pahal.9G240900.1	Bradi5g11110.1		CKAN_00920500	Nycol.K00988.1.p				Pp3c18_16670V3.1.p		CYCAS_003884		Glyma.04G208000.1	DCAR_030628	Seita.9G243400.1	Sobic.002G319100.1.p		Sapur.009G120500.1		GRMZM2G049767_P01
	Potri.006G093400.1	Eucgr.J01972.1	VIT_213s0019g03090.1	MD01G1127600			LOC_Os03g61940	Gohir.A09G157200.1.p				Pahal.9G279900.1			CKAN_01355000	Nycol.K01447.1.p				Pp3c19_14230V3.1.p		CYCAS_018699		Glyma.04G229800.1	DCAR_009836	Seita.9G285100.1	Sobic.010G087800.1.p		Sapur.009G120600.1		GRMZM2G080724_P01
	Potri.006G093500.1	Eucgr.J01975.1	VIT_216s0098g01060.1	MD09G1137300			LOC_Os04g36750	Gohir.A01G073600.1.p				Pahal.9G280000.1			CKAN_01936300	Nycol.L01277.1.p				Pp3c19_22640V3.1.p		CYCAS_003224		Glyma.05G029500.1	DCAR_030231	Seita.3G122700.1	Sobic.010G087600.1.p		Sapur.010G018200.1		GRMZM2G081822_P01
	Potri.006G223900.1	Eucgr.J01976.1	VIT_218s0001g01570.1	MD16G1239900			LOC_Os05g23140	Gohir.A02G032800.1.p				Pahal.9G325100.1			CKAN_01025700	Nycol.N00066.1.p				Pp3c2_25910V3.1.p		CYCAS_005314		Glyma.05G076500.1	DCAR_017463	Seita.9G151000.1	Sobic.001G264400.1.p		Sapur.010G136000.1		GRMZM2G083810_P01
	Potri.008G013800.1	Eucgr.J01977.1	VIT_212s0035g01910.1	MD16G1192600			LOC_Os05g42120	Gohir.A02G085900.1.p				Pahal.9G519500.1			CKAN_01827400	Nycol.N00108.1.p				Pp3c2_3960V3.1.p		CYCAS_009886		Glyma.06G054700.1	DCAR_025330	Seita.9G534800.1	Sobic.009G255200.1.p		Sapur.010G152900.1		GRMZM2G085934_P01
	Potri.008G014000.1	Eucgr.J01978.1	VIT_213s0019g02740.1	MD17G1127600			LOC_Os05g51440	Gohir.A03G037000.1.p				Pahal.9G519800.1			CKAN_01863600	Nycol.O02172.1.p				Pp3c21_19080V3.1.p		CYCAS_005521		Glyma.06G134900.4	DCAR_027013	Seita.5G254900.1	Sobic.010G087500.1.p		Sapur.010G153100.1		GRMZM2G098167_P01
	Potri.008G062300.1	Eucgr.J01979.1	VIT_218s0001g01610.1	MD13G1191900			LOC_Os06g11610	Gohir.A03G163700.1.p				Pahal.9G519900.1			CKAN_01505700					Pp3c21_6480V3.1.p		CYCAS_007542		Glyma.06G157800.1	DCAR_008954	Seita.5G254800.1	Sobic.010G057633.1.p		Sapur.010G198800.1		GRMZM2G099626_P01
	Potri.009G004300.1	Eucgr.J01980.1	VIT_218s0089g01270.1	MD05G1038000			LOC_Os06g14240	Gohir.A04G137700.1.p				Pahal.9G520200.1			CKAN_01892300					Pp3c21_6510V3.1.p		CYCAS_027693		Glyma.06G190600.1	DCAR_005980	Seita.9G150800.1	Sobic.K000500.1.p		Sapur.011G097700.2		GRMZM2G109814_P01
	Potri.009G021400.1	Eucgr.J01981.1	VIT_213s0019g03010.1	MD01G1130300			LOC_Os06g41730	Gohir.A05G039900.1.p				Pahal.9G533600.1			CKAN_01919900					Pp3c23_14390V3.1.p		CYCAS_013542		Glyma.06G316200.1	DCAR_020852	Seita.3G189400.1	Sobic.001G148600.1.p		Sapur.011G107500.1		GRMZM2G126972_P01
	Potri.009G029900.1	Eucgr.J01982.1	VIT_213s0019g02920.1	MD12G1025900			LOC_Os07g33350	Gohir.A05G040000.1.p				Pahal.9G599000.1			CKAN_00029200					Pp3c24_4390V3.1.p		CYCAS_031087		Glyma.07G030800.1	DCAR_009243	Seita.9G285000.1	Sobic.003G201200.1.p		Sapur.013G051400.1		GRMZM2G135960_P01
	Potri.009G039200.1	Eucgr.J01983.1	VIT_213s0019g03030.1	MD04G1201500			LOC_Os09g17660	Gohir.A05G076300.1.p							CKAN_02519600					Pp3c25_14630V3.1.p		CYCAS_031089		Glyma.07G043600.1	DCAR_031862	Seita.9G243500.1	Sobic.001G239200.1.p		Sapur.013G051500.1		GRMZM2G149647_P01
	Potri.009G049800.1	Eucgr.J01985.1	VIT_213s0019g03160.1	MD00G1176700			LOC_Os10g07200	Gohir.A05G091600.1.p							CKAN_02674900					Pp3c25_8880V3.1.p		CYCAS_031086		Glyma.07G141700.1	DCAR_029279	Seita.9G287100.1	Sobic.001G239400.1.p		Sapur.014G114800.2		GRMZM2G155077_P01
	Potri.009G049900.1	Eucgr.K00423.1	VIT_204s0008g01610.1	MD01G1127700			LOC_Os10g07210	Gohir.A05G091700.1.p							CKAN_01990600					Pp3c5_13280V3.1.p		CYCAS_029289		Glyma.07G200000.1	DCAR_029569	Seita.3G396200.1	Sobic.009G187400.1.p		Sapur.016G131500.1		GRMZM2G158232_P01
	Potri.009G147900.1	Eucgr.K02451.1	VIT_219s0085g01050.1	MD00G1207500			LOC_Os10g30162	Gohir.A05G096200.1.p							CKAN_00786800					Pp3c6_3710V3.1.p		CYCAS_007126		Glyma.07G200200.1	DCAR_002876	Seita.3G035400.1	Sobic.005G010300.1.p		Sapur.016G144300.1		GRMZM2G165865_P01
	Potri.009G148000.1	Eucgr.K03016.1	VIT_213s0019g02900.1	MD01G1129600			LOC_Os10g30180	Gohir.A05G126100.1.p							CKAN_01901100					Pp3c7_25570V3.1.p		CYCAS_027691		Glyma.07G200300.1	DCAR_024932	Seita.9G151100.1	Sobic.001G264300.1.p		Sapur.016G213500.1		GRMZM2G306679_P01
	Potri.009G153000.1	Eucgr.L02232.1	VIT_209s0002g06790.1	MD07G1116300			LOC_Os11g13980	Gohir.A05G137800.1.p							CKAN_02744800					Pp3c8_6770V3.1.p		CYCAS_032069		Glyma.07G200500.1	DCAR_011765	Seita.7G009200.1	Sobic.001G265800.1.p		Sapur.016G275000.1		GRMZM2G324956_P01
	Potri.009G153100.1	Eucgr.L02860.1	VIT_213s0019g00860.1	MD01G1129300				Gohir.A05G169200.1.p							CKAN_00587500					Pp3c8_8490V3.1.p		CYCAS_017846		Glyma.07G200600.1	DCAR_011766	Seita.6G200000.1	Sobic.008G178901.1.p		Sapur.016G295400.1		GRMZM2G329131_P01
	Potri.009G153200.1	Eucgr.L02980.1	VIT_213s0019g03050.1	MD17G1263000				Gohir.A06G085100.2.p							CKAN_01988900					Pp3c8_8860V3.1.p		CYCAS_020895		Glyma.07G200700.1	DCAR_011768	Seita.6G200200.1	Sobic.003G201300.1.p		Sapur.017G108300.1		GRMZM2G331701_P01
	Potri.010G053400.1	Eucgr.L03214.1	VIT_201s0010g02290.1	MD01G1133200				Gohir.A07G020900.1.p							CKAN_02779200					Pp3c8_9230V3.1.p		CYCAS_016828		Glyma.08G068700.1	DCAR_024844	Seita.6G200300.1			Sapur.018G107500.1		GRMZM2G333635_P01
	Potri.010G175200.1	Eucgr.L03261.1	VIT_209s0002g00640.1	MD01G1128500				Gohir.A07G022800.1.p							CKAN_02686000					Pp3c8_9380V3.1.p		CYCAS_007067		Glyma.08G068800.1	DCAR_011761	Seita.4G281500.1			Sapur.019G037500.1		GRMZM2G335242_P01
	Potri.010G195700.1		VIT_204s0008g01620.1	MD08G1250700				Gohir.A07G069100.1.p							CKAN_02733200					Pp3s46_410V3.1.p		CYCAS_027692		Glyma.08G069000.1	DCAR_024846	Seita.6G191100.1			Sapur.019G078400.1		GRMZM2G346839_P01
	Potri.010G245500.1		VIT_216s0022g00510.1	MD01G1126900				Gohir.A07G094700.1.p							CKAN_02732900							CYCAS_023712		Glyma.08G212000.3	DCAR_021992	Seita.2G241600.1			Sapur.019G078600.1		GRMZM2G352627_P01
	Potri.010G245700.1		VIT_202s0154g00490.1	MD07G1196600				Gohir.A07G097800.1.p							CKAN_02262700							CYCAS_027695		Glyma.08G318900.1	DCAR_011760	Seita.3G351500.1			Sapur.019G078800.1		GRMZM2G375517_P01
	Potri.011G001600.1		VIT_202s0154g00480.1	MD01G1128800				Gohir.A07G101800.2.p							CKAN_02274500							CYCAS_027694		Glyma.09G165300.1	DCAR_027777	Seita.2G071900.1			Sapur.019G079000.1		GRMZM2G404249_P01
	Potri.011G131800.1		VIT_200s0707g00010.1	MD01G1129900				Gohir.A07G101900.1.p							CKAN_02676200							CYCAS_017847		Glyma.09G195700.1	DCAR_021555	Seita.9G191200.1			Sapur.15WG084300.1		GRMZM2G413897_P01
	Potri.012G022400.1		VIT_200s0992g00020.1	MD01G1128400				Gohir.A07G102000.1.p							CKAN_01428900							CYCAS_002747		Glyma.09G223800.1	DCAR_031996	Seita.2G218100.1			Sapur.15ZG066900.1		GRMZM2G422240_P01
	Potri.012G070100.1		VIT_212s0028g01390.3	MD01G1130000				Gohir.A08G001800.1.p							CKAN_01085900							CYCAS_018469		Glyma.10G106800.1	DCAR_029183	Seita.9G451500.1			Sapur.004G051400.1		GRMZM2G429396_P01
	Potri.012G123800.1		VIT_212s0028g01390.4	MD01G1130100				Gohir.A08G007500.1.p							CKAN_02238400							CYCAS_002746		Glyma.10G176400.1	DCAR_005736	Seita.2G255900.1			Sapur.017G122500.1		GRMZM2G437100_P01
	Potri.013G024800.1		VIT_212s0028g01390.1	MD01G1128600				Gohir.A08G104100.1.p							CKAN_00787100							CYCAS_005240		Glyma.10G224400.1	DCAR_008975	Seita.3G250300.1			Sapur.016G169500.1		GRMZM2G449274_P01
	Potri.013G024900.1		VIT_212s0028g01390.2	MD01G1127100				Gohir.A08G170900.1.p							CKAN_00904800							CYCAS_021033		Glyma.11G134200.1	DCAR_016259	Seita.5G376100.1			Sapur.016G002900.1		GRMZM2G465723_P01
	Potri.013G054700.1		VIT_219s0014g05050.1	MD01G1128700				Gohir.A08G219100.1.p							CKAN_00900600							CYCAS_017654		Glyma.11G187200.1	DCAR_024078	Seita.1G117600.1			Sapur.006G001900.1		GRMZM2G479260_P01
	Potri.013G054800.1		VIT_217s0000g05710.1	MD09G1218100				Gohir.A08G219200.1.p							CKAN_00099100							CYCAS_018300		Glyma.11G246600.1	DCAR_026487	Seita.3G216900.1			Sapur.016G304500.1		GRMZM2G481605_P01
	Potri.013G054900.1		VIT_213s0175g00050.1	MD07G1197000				Gohir.A08G219300.1.p							CKAN_01826600							CYCAS_000591		Glyma.12G013100.1	DCAR_027781	Seita.9G033500.1			Sapur.005G193300.1		GRMZM5G803365_P01
	Potri.013G089200.1		VIT_206s0009g01090.1	MD07G1210700				Gohir.A09G003800.1.p							CKAN_00683800							CYCAS_009786		Glyma.12G058200.1	DCAR_016535	Seita.9G451900.1			Sapur.008G090300.2		GRMZM5G899188_P01
	Potri.013G108800.1		VIT_208s0032g00100.1	MD08G1068000				Gohir.A09G031600.2.p														CYCAS_021075		Glyma.12G215300.1	DCAR_004210	Seita.3G327900.1			Sapur.010G106900.1
	Potri.014G141500.1		VIT_218s0072g00490.1	MD07G1210400				Gohir.A09G161800.1.p														CYCAS_018293		Glyma.13G071400.1	DCAR_020693	Seita.3G086700.1			Sapur.008G090300.1
	Potri.015G005800.1		VIT_204s0044g01840.1	MD10G1171200				Gohir.A10G085400.1.p														CYCAS_018294		Glyma.13G175700.1	DCAR_006194	Seita.5G187000.1			Sapur.014G134700.1
	Potri.015G064800.1			MD11G1089300				Gohir.A10G227200.1.p														CYCAS_006802		Glyma.13G176000.1	DCAR_027780	Seita.5G187500.1			Sapur.001G032400.1
	Potri.017G130700.1			MD15G1053800				Gohir.A11G135500.1.p														CYCAS_002272		Glyma.13G176200.1	DCAR_009079	Seita.3G341900.1			Sapur.001G032500.1
	Potri.018G140600.1			MD08G1068200				Gohir.A11G232800.1.p														CYCAS_021694		Glyma.13G176300.1	DCAR_001139	Seita.9G120300.1			Sapur.001G071400.1
	Potri.019G037700.1			MD07G1298000				Gohir.A12G135400.2.p														CYCAS_027696		Glyma.13G176500.1	DCAR_013288	Seita.8G225000.1			Sapur.001G153900.1
	Potri.019G081200.1			MD05G1183400				Gohir.A12G175310.1.p														CYCAS_022307		Glyma.13G205800.1	DCAR_017616	Seita.8G225900.1			Sapur.001G182600.1
	Potri.T125900.1			MD11G1088300				Gohir.A12G198400.1.p														CYCAS_005921		Glyma.13G286300.1	DCAR_011554	Seita.4G060500.1			Sapur.001G182700.1
				MD01G1144400				Gohir.A13G120400.1.p														CYCAS_002261		Glyma.14G026100.1	DCAR_014441	Seita.3G106000.1			Sapur.001G182800.1
				MD11G1087100				Gohir.A13G122233.1.p														CYCAS_006803		Glyma.14G045300.1		Seita.3G106100.1			Sapur.003G029300.1
				MD01G1227600				Gohir.A13G141800.1.p														CYCAS_006281		Glyma.14G063700.1		Seita.4G261100.1			Sapur.003G106100.1
				MD07G1210800				Gohir.A13G164900.1.p														CYCAS_023641		Glyma.14G063800.1		Seita.2G003700.1			Sapur.004G009900.1
				MD08G1068700				Gohir.D01G060200.1.p														CYCAS_007365		Glyma.14G099900.1		Seita.1G293400.1			Sapur.006G017800.1
				MD15G1443700				Gohir.D02G039500.1.p														CYCAS_005559		Glyma.14G100000.1		Seita.9G488400.1			Sapur.008G041900.1
				MD08G1068500				Gohir.D02G062200.1.p														CYCAS_007124		Glyma.14G214800.1		Seita.7G325600.1			Sapur.008G042500.1
				MD08G1249100				Gohir.D02G187100.1.p														CYCAS_026824		Glyma.15G106700.3		Seita.3G012300.1			Sapur.008G042600.1
				MD08G1068800				Gohir.D03G131300.1.p														CYCAS_019671		Glyma.15G264600.1		Seita.6G232400.1			Sapur.008G123000.1
				MD05G1240300				Gohir.D04G180900.1.p														CYCAS_022240		Glyma.16G012000.1		Seita.9G458200.1			Sapur.009G062400.1
				MD17G1020300				Gohir.D05G041400.1.p														CYCAS_028935		Glyma.16G038600.1		Seita.9G458700.1			Sapur.010G060300.1
				MD17G1209800				Gohir.D05G041500.1.p														CYCAS_013381		Glyma.16G114800.2		Seita.9G458600.1			Sapur.010G161200.1
				MD09G1271100				Gohir.D05G079100.2.p														CYCAS_020073		Glyma.16G206200.1		Seita.5G093000.1			Sapur.010G161500.1
				MD10G1218300				Gohir.D05G092502.1.p																Glyma.17G097400.1		Seita.5G092900.1			Sapur.010G161600.1
				MD08G1068300				Gohir.D05G092600.1.p																Glyma.17G224900.1		Seita.5G092700.1			Sapur.010G162300.1
				MD13G1108500				Gohir.D05G096400.1.p																Glyma.17G225000.1		Seita.5G131300.1			Sapur.011G102600.1
				MD04G1140600				Gohir.D05G127000.1.p																Glyma.18G010500.1		Seita.5G092800.1			Sapur.013G018300.1
				MD16G1108600				Gohir.D05G139900.1.p																Glyma.18G094600.1		Seita.5G131400.1			Sapur.013G072000.1
				MD17G1151000				Gohir.D05G172400.1.p																Glyma.18G192000.1		Seita.7G111700.1			Sapur.016G016500.1
				MD07G1210500				Gohir.D06G084500.1.p																Glyma.19G011400.1		Seita.9G470600.1			Sapur.016G168200.1
				MD00G1181700				Gohir.D07G020600.1.p																Glyma.19G114200.1		Seita.8G079900.1			Sapur.15WG097300.1
				MD10G1319400				Gohir.D07G026300.1.p																Glyma.20G015900.1		Seita.1G101200.1			Sapur.15ZG079900.1
				MD06G1060300				Gohir.D07G073500.2.p																Glyma.20G078400.1		Seita.5G092400.1			Sapur.001G138600.1
				MD05G1343700				Gohir.D07G099000.1.p																Glyma.20G167400.1		Seita.1G032700.1			Sapur.003G040500.1
				MD17G1269200				Gohir.D07G102100.1.p																Glyma.20G213900.1		Seita.1G342400.1			Sapur.003G044700.1
				MD00G1081700				Gohir.D07G106100.1.p																		Seita.4G111400.1			Sapur.003G074800.1
				MD07G1253800				Gohir.D07G106150.1.p																		Seita.6G122600.1			Sapur.004G060900.1
				MD15G1053600				Gohir.D07G106200.1.p																		Seita.1G045200.1			Sapur.004G140900.1
				MD03G1081800				Gohir.D08G012500.1.p																		Seita.4G079800.1			Sapur.004G141200.1
				MD15G1053500				Gohir.D08G017600.1.p																		Seita.1G293800.1			Sapur.004G144200.1
				MD09G1019700				Gohir.D08G044050.1.p																		Seita.4G089700.1			Sapur.004G144300.1
				MD13G1120200				Gohir.D08G115600.1.p																		Seita.5G092600.1			Sapur.005G136200.1
				MD06G1239100				Gohir.D08G189200.1.p																		Seita.2G332600.1			Sapur.005G151900.1
				MD06G1188500				Gohir.D08G236040.1.p																		Seita.1G326600.1			Sapur.005G206200.1
				MD02G1259500				Gohir.D08G236060.1.p																		Seita.4G089400.1			Sapur.006G024600.1
				MD07G1061000				Gohir.D08G236100.1.p																		Seita.9G243400.1			Sapur.006G059500.1
				MD11G1087200				Gohir.D09G003400.1.p																		Seita.9G285100.1			Sapur.006G128600.1
				MD12G1007600				Gohir.D09G031600.1.p																		Seita.3G122700.1			Sapur.006G184300.1
				MD14G1195100				Gohir.D09G157400.1.p																		Seita.9G151000.1			Sapur.007G032900.1
				MD07G1206000				Gohir.D10G103500.2.p																		Seita.9G534800.1			Sapur.008G008300.1
				MD07G1061100				Gohir.D10G240200.1.p																		Seita.5G254900.1			Sapur.008G049400.1
				MD03G1213300				Gohir.D11G032801.1.p																		Seita.5G254800.1			Sapur.009G007200.1
				MD14G1194900				Gohir.D11G141800.1.p																		Seita.9G150800.1			Sapur.009G007700.1
				MD11G1228200				Gohir.D11G244000.1.p																		Seita.3G189400.1			Sapur.009G029100.1
				MD11G1178700				Gohir.D12G139500.1.p																		Seita.9G285000.1			Sapur.009G037700.1
				MD14G1004900				Gohir.D12G178320.1.p																		Seita.9G243500.1			Sapur.009G116900.1
				MD11G1089400				Gohir.D12G178364.1.p																		Seita.9G287100.1			Sapur.009G120500.1
				MD14G1005100				Gohir.D12G201000.1.p																		Seita.3G396200.1			Sapur.009G120600.1
				MD16G1163800				Gohir.D12G247450.1.p																		Seita.3G035400.1			Sapur.010G018200.1
				MD12G1007500				Gohir.D13G102400.1.p																		Seita.9G151100.1			Sapur.010G136000.1
				MD15G1227400				Gohir.D13G124500.1.p																					Sapur.010G152900.1
				MD14G1005200				Gohir.D13G126100.1.p																					Sapur.010G153100.1
				MD02G1107900				Gohir.D13G146500.1.p																					Sapur.010G198800.1
								Gohir.D13G167700.1.p																					Sapur.011G097700.2
																													Sapur.011G107500.1
																													Sapur.013G051400.1
																													Sapur.013G051500.1
																													Sapur.014G114800.2
																													Sapur.016G131500.1
																													Sapur.016G144300.1
																													Sapur.016G213500.1
																													Sapur.016G275000.1
																													Sapur.016G295400.1
																													Sapur.017G108300.1
																													Sapur.018G107500.1
																													Sapur.019G037500.1
																													Sapur.019G078400.1
																													Sapur.019G078600.1
																													Sapur.019G078800.1
																													Sapur.019G079000.1
																													Sapur.15WG084300.1
																													Sapur.15ZG066900.1
