# Supplementary material for: Genomic Survey of Heat Shock Proteins in Liriodendron chinense Provides Insight into Evolution, Characterization, and Functional Diversities
Source: Int J Mol Sci. 2022 Nov 30;23(23):15051. doi: 10.3390/ijms232315051 (PMC9739435; doi:10.3390/ijms232315051)
Supplement: Supplementary file 1 [file ijms-23-15051-s001.zip › Table S2.xlsx]

## Sheet: Sheet1
Table S2. Details of motifs in LchiHSP proteins identified by MEME.
			E-value	Sites	Width
HSP90	Motif 1	SPCVLVTGKYGWSANMERIMKAQTLRDSSMSAYMRGKRVLEINPDNPII	1.7e-153	7	49
	Motif 2	GTKAFMEALQAGADVNLIGQFGVGFYSAYLVADKVIVTTK	4e-103	7	40
	Motif 3	ETFEFQAEINRLLDLIINSLYSNKEIFLRELISNASDALDKIRFESLTDK	5.5e-97	6	50
	Motif 4	KELRKRAEADPNDKSVKDLVDLLYETALLTSGFSLDDPNDFAGRIYRMLK	9.5e-83	7	50
	Motif 5	HNDDEQYVWESQAGGSFTVTRDTNGEPLGRGTKITLYLKEDQVEY	1.6e-77	5	45
	Motif 6	DKENKTLSIIDSGIGMTKEDLIDNLGTIA	5.3e-53	7	29
	Motif 7	LEESRJKELVKKYSEFISFPIYLWAEKETDVEVPADEDE	3.7e-37	5	39
	Motif 8	PLAWSHFTAEGDVEFKAVLFVPPKAPQDLYDSYNPKTKNN	8.9e-33	4	40
	Motif 9	PKYLSFLKGLVDSDDLPLNVSREILQZHRILKTIKKKLIRKAFDMIRRI	2.3e-36	4	49
	Motif 10	PFLERLTKKDYEVJFFTDPIDEYLIQNLMDYEDKKFQDISKEGLKLG	1.4e-31	4	47
HSP70	Motif 1	LGKFELSGIPPAPRGVPQIEVCFDIDANGILNVSAEDKTTGKKNKITITN	1.5e-632	20	50
	Motif 2	RARFEELNMDLFRKCMEPVEKCLRDAKIDKSSIDEVVLVGGSTRIPKVQQ	3.3e-603	22	50
	Motif 3	TVPAYFNDSQRQATKDAGVIAGLNVMRJINEPTAAALAYGL	5.0e-536	23	41
	Motif 4	THLGGEDFDNRLVNHFVAEFKRKHKKDISGBPRALRRLRTACERAKRTLS	2.6e-619	21	50
	Motif 5	KVQDLLLLDVTPLSLGJETAGGVMTVLIPRNTTIPTKKEQVFSTYSDNQP	1.3e-626	20	50
	Motif 6	FFNGKELCKSINPDEAVAYGAAVQAAILS	5.0e-337	21	29
	Motif 7	TTYSCVGVWZNDRVEIIANDQGNRTTPSY	1e-234	14	29
	Motif 8	RLSKEEIEKMVKEAEKYKSEDEEVKKKVEAKNALENYAYNM	9.8e-376	18	41
	Motif 9	GDAAKNQVAMNPENTVFDVKRLIGRRFSDPSVQRDMKLWPF	7.4e-344	17	41
	Motif 10	DPGDKEKIEDAIEGAIZWLDSNQLAEVEEFEDKLKELEEVCNPIIAKMYQ	2.9e-379	13	50
HSP20	Motif 1	KETPEAHVFKADLPGLKKEEVKVZVEE	5e-276	26	27
	Motif 2	LPENAKVEGIKAAMENGVLTVT	4.4e-274	30	22
	Motif 3	EEKNDKWHRVERSSGKFLRRFR	1.4e-159	15	22
	Motif 4	IFGRRTNVFDPFSLDVWDPFZGFPFNSSLF	1.4e-120	8	30
	Motif 5	RVLQISGERKKE	2.1e-92	25	12
	Motif 6	DFARETSQFANTQIDW	1.1e-78	13	16
	Motif 7	PKEEVKKPDVKAIEIS	1e-40	8	16
	Motif 8	KNDTWHRVERSSGKFLRRFRLPENAKVEEVKAAMENGVLTVTV	1e-29	3	43
	Motif 9	HVFKADLPGJKKEEVKVEVEEG	5e-19	5	22
	Motif 10	MSIIP	6.8e-13	10	5
