# Supplementary material for: Genomic Survey of Heat Shock Proteins in Liriodendron chinense Provides Insight into Evolution, Characterization, and Functional Diversities
Source: Int J Mol Sci. 2022 Nov 30;23(23):15051. doi: 10.3390/ijms232315051 (PMC9739435; doi:10.3390/ijms232315051)
Supplement: Supplementary file 1 [file ijms-23-15051-s001.zip › Table S3.xlsx]

## Sheet: Sheet1
		Table S3. The Ka/Ks ratios for duplicated LchiHSP genes.
			Gene name	Gene name	Ka	Ks	Ka/Ks
		Segmental duplication	LchiHSP90-4	LchiHSP90-3	0.0311028	1.06208	0.029285
			LchiHSP70-12	LchiHSP70-13	0.0401038	0.717414	0.0559004
			LchiHSP70-21	LchiHSP70-3	0.0412744	0.838431	0.0492281
			LchiHSP70-22	LchiHSP70-4	0.0392142	0.776893	0.0504757
			LchiHSP70-2	LchiHSP70-5	0.0654391	0.911448	0.0717969
			LchiHSP20-2	LchiHSP20-11	0.436736	NaN	NaN
			LchiHSP20-3	LchiHSP20-13	0.181579	1.22528	0.148193
		Tandem duplication	LchiHSP90-1	LchiHSP90-2	0.0418093	0.234076	0.178615
			LchiHSP70-10	LchiHSP70-11	0.0257734	0.370554	0.0695537
			LchiHSP70-15	LchiHSP70-16	0.0518687	0.102206	0.507492
			LchiHSP70-17	LchiHSP70-18	0.0422602	0.0902698	0.468154
			LchiHSP20-8	LchiHSP20-9	0.0407986	0.358584	0.113777
			LchiHSP20-9	LchiHSP20-10	0.0846267	0.362426	0.233501
			LchiHSP20-17	LchiHSP20-18	0.526434	0.928087	0.567225
			LchiHSP20-18	LchiHSP20-19	0.256416	0.53808	0.476538
