# Supplementary material for: Genomic Survey of Heat Shock Proteins in Liriodendron chinense Provides Insight into Evolution, Characterization, and Functional Diversities
Source: Int J Mol Sci. 2022 Nov 30;23(23):15051. doi: 10.3390/ijms232315051 (PMC9739435; doi:10.3390/ijms232315051)
Supplement: Supplementary file 1 [file ijms-23-15051-s001.zip › Table S4.xlsx]

## Sheet: Sheet1
Table S4. Collinear gene pairs of LchiHSP genes between Arabidopsis, rice, Populus and maize.
Arabidopsis thaliana	chr4	Lchi04244	chr2	AT2G29500.1
	chr4	Lchi18963	chr5	AT5G02490.1
	chr7	Lchi11461	chr1	AT1G54050.1
	chr13	Lchi18241	chr4	AT4G37910.2
	chr13	Lchi18241	chr4	AT4G24280.1
	chr16	Lchi17994	chr4	AT4G37910.2
	chr16	Lchi17994	chr5	AT5G09590.1
	chr18	Lchi21178	chr5	AT5G02490.1
Oryza sativa	chr1	Lchi21756	chr7	Os07t0517100-01
	chr2	Lchi01684	chr11	Os11t0244200-01
	chr2	Lchi13753	chr2	Os02t0758000-01
	chr2	Lchi13753	chr6	Os06t0219500-00
	chr4	Lchi18963	chr1	Os01t0840100-01
	chr4	Lchi01989	chr11	Os11t0244200-01
	chr4	Lchi09721	chr2	Os02t0758000-01
	chr4	Lchi18956	chr3	Os03t0276500-01
	chr4	Lchi18963	chr3	Os03t0277300-01
	chr4	Lchi04244	chr3	Os03t0266300-01
	chr4	Lchi02197	chr3	Os03t0266300-01
	chr4	Lchi18963	chr3	Os03t0821100-01
	chr4	Lchi18956	chr5	Os05t0460000-01
	chr4	Lchi09721	chr6	Os06t0219500-00
	chr4	Lchi11721	chr6	Os06t0716700-02
	chr6	Lchi17471	chr1	Os01t0180800-01
	chr6	Lchi05522	chr2	Os02t0201000-02
	chr6	Lchi12038	chr3	Os03t0218500-01
	chr6	Lchi06739	chr9	Os09t0491772-01
	chr14	Lchi19077	chr8	Os08t0500700-01
	chr14	Lchi20964	chr9	Os09t0474300-01
	chr18	Lchi21178	chr3	Os03t0276500-01
	chr18	Lchi24313	chr3	Os03t0277300-01
	chr18	Lchi21178	chr3	Os03t0821100-01
Populus trichocarpa	chr1	Lchi21749	chr11	PNT13375
	chr1	Lchi21749	chr4	PNT39091
	chr2	Lchi01684	chr13	PNT07490
	chr4	Lchi04244	chr10	PNT17523
	chr4	Lchi18956	chr10	PNT17736
	chr4	Lchi18963	chr10	PNT17749
	chr4	Lchi16202	chr3	PNT42976
	chr4	Lchi11721	chr5	PNT38479
	chr4	Lchi18963	chr8	PNT22900
	chr4	Lchi18956	chr8	PNT22907
	chr4	Lchi04244	chr9	PNT19444
	chr6	Lchi05522	chr1	PNT55451
	chr6	Lchi17471	chr1	PNT55217
	chr6	Lchi12038	chr10	PNT15493
	chr6	Lchi17471	chr3	PNT43819
	chr6	Lchi12038	chr8	PNT24800
	chr7	Lchi11461	chr1	PNT54926
	chr7	Lchi11461	chr3	PNT44132
	chr8	Lchi06582	chr12	PNT09062
	chr8	Lchi06582	chr15	PNS99696
	chr8	Lchi20267	chr9	PNT21525
	chr11	Lchi13166	chr17	PNS96918
	chr11	Lchi13166	chr3	PNT45343
	chr13	Lchi18241	chr1	PNT57160
	chr13	Lchi18241	chr9	PNT20222
	chr14	Lchi20964	chr10	PNT16372
	chr14	Lchi20964	chr8	PNT24042
	chr15	Lchi19505	chr10	PNT14871
	chr16	Lchi17994	chr1	PNT57160
	chr16	Lchi07189	chr14	PNT05283
	chr16	Lchi17994	chr9	PNT20222
	chr17	Lchi03740	chr1	PNT52617
	chr17	Lchi03740	chr3	PNT46307
	chr18	Lchi21178	chr10	PNT17736
	chr18	Lchi24313	chr10	PNT17749
	chr18	Lchi24313	chr8	PNT22900
	chr18	Lchi21185	chr8	PNT22907
Zea mays	chr2	Lchi13753	chr4	Zm00001eb193940_T001
	chr4	Lchi18956	chr1	Zm00001eb012470_T001
	chr4	Lchi02197	chr1	Zm00001eb011880_T001
	chr4	Lchi18956	chr3	Zm00001eb148420_T001
	chr4	Lchi09721	chr4	Zm00001eb193940_T001
	chr4	Lchi11721	chr5	Zm00001eb228120_T002
	chr4	Lchi18963	chr9	Zm00001eb397600_T001
	chr6	Lchi05522	chr5	Zm00001eb235800_T001
	chr8	Lchi20267	chr1	Zm00001eb052730_T001
	chr14	Lchi20964	chr7	Zm00001eb315880_T001
	chr18	Lchi24313	chr1	Zm00001eb012470_T001
	chr18	Lchi21185	chr9	Zm00001eb397600_T001
