# Supplementary material for: Genomic Survey of Heat Shock Proteins in Liriodendron chinense Provides Insight into Evolution, Characterization, and Functional Diversities
Source: Int J Mol Sci. 2022 Nov 30;23(23):15051. doi: 10.3390/ijms232315051 (PMC9739435; doi:10.3390/ijms232315051)
Supplement: Supplementary file 1 [file ijms-23-15051-s001.zip › Table S5.xlsx]

## Sheet: Table 1
Table S5. Predicted cis-elements results.
Gene ID	Start	End	Function
LchiHSP70-1	545	590	MeJA responsive
LchiHSP70-1	893	938	defense and stress responsive
LchiHSP70-1	1770	1815	defense and stress responsive
LchiHSP70-1	847	892	abscisic acid responsive
LchiHSP70-1	944	990	abscisic acid responsive
LchiHSP70-1	945	990	abscisic acid responsive
LchiHSP70-1	145	191	defense and stress responsive
LchiHSP70-1	419	465	defense and stress responsive
LchiHSP70-1	808	854	defense and stress responsive
LchiHSP70-1	545	590	MeJA responsive
LchiHSP70-1	1474	1521	gibberellin responsive
LchiHSP70-1	804	851	gibberellin responsive
LchiHSP70-1	986	1032	anaerobic inducibility
LchiHSP70-1	23	69	drought inducibility
LchiHSP70-1	539	585	drought inducibility
LchiHSP70-10	1427	1475	ethylene responsive
LchiHSP70-10	1583	1629	auxin responsive
LchiHSP70-10	763	812	wound responsive
LchiHSP70-10	791	840	wound responsive
LchiHSP70-10	236	282	anaerobic inducibility
LchiHSP70-10	1548	1594	anaerobic inducibility
LchiHSP70-10	1815	1861	defense and stress responsive
LchiHSP70-11	665	714	wound responsive
LchiHSP70-11	1593	1642	wound responsive
LchiHSP70-11	1647	1695	wound responsive
LchiHSP70-11	118	164	anaerobic inducibility
LchiHSP70-11	576	621	MeJA responsive
LchiHSP70-11	1837	1882	MeJA responsive
LchiHSP70-11	110	155	abscisic acid responsive
LchiHSP70-11	835	880	abscisic acid responsive
LchiHSP70-11	1426	1472	abscisic acid responsive
LchiHSP70-11	1427	1472	abscisic acid responsive
LchiHSP70-11	1835	1880	abscisic acid responsive
LchiHSP70-11	576	621	MeJA responsive
LchiHSP70-11	1837	1882	MeJA responsive
LchiHSP70-11	948	997	salicylic acid responsive
LchiHSP70-11	1372	1421	salicylic acid responsive
LchiHSP70-11	538	585	auxin responsive
LchiHSP70-11	823	870	auxin responsive
LchiHSP70-11	1014	1061	auxin responsive
LchiHSP70-11	1418	1465	auxin responsive
LchiHSP70-12	1626	1673	auxin responsive
LchiHSP70-12	1249	1298	salicylic acid responsive
LchiHSP70-12	25	70	defense and stress responsive
LchiHSP70-12	952	997	defense and stress responsive
LchiHSP70-12	1659	1704	MeJA responsive
LchiHSP70-12	100	149	defense and stress responsive
LchiHSP70-12	1483	1529	defense and stress responsive
LchiHSP70-12	482	531	abscisic acid responsive
LchiHSP70-12	808	857	abscisic acid responsive
LchiHSP70-12	810	855	abscisic acid responsive
LchiHSP70-12	1357	1402	abscisic acid responsive
LchiHSP70-12	1787	1832	abscisic acid responsive
LchiHSP70-12	1833	1882	abscisic acid responsive
LchiHSP70-12	198	245	gibberellin responsive
LchiHSP70-12	1659	1704	MeJA responsive
LchiHSP70-12	1459	1505	anaerobic inducibility
LchiHSP70-13	1061	1110	salicylic acid responsive
LchiHSP70-13	429	474	defense and stress responsive
LchiHSP70-13	945	990	defense and stress responsive
LchiHSP70-13	1845	1891	defense and stress responsive
LchiHSP70-13	590	636	abscisic acid responsive
LchiHSP70-13	591	636	abscisic acid responsive
LchiHSP70-13	837	883	abscisic acid responsive
LchiHSP70-13	838	883	abscisic acid responsive
LchiHSP70-13	1	48	gibberellin responsive
LchiHSP70-13	406	453	gibberellin responsive
LchiHSP70-13	367	413	drought inducibility
LchiHSP70-13	1608	1654	drought inducibility
LchiHSP70-13	1649	1695	drought inducibility
LchiHSP70-13	1146	1195	wound responsive
LchiHSP70-13	996	1042	anaerobic inducibility
LchiHSP70-13	1307	1353	anaerobic inducibility
LchiHSP70-13	1480	1526	anaerobic inducibility
LchiHSP70-14	74	119	defense and stress responsive
LchiHSP70-14	232	277	defense and stress responsive
LchiHSP70-14	452	497	defense and stress responsive
LchiHSP70-14	874	919	defense and stress responsive
LchiHSP70-14	1848	1897	salicylic acid responsive
LchiHSP70-14	439	484	MeJA responsive
LchiHSP70-14	496	541	MeJA responsive
LchiHSP70-14	657	702	MeJA responsive
LchiHSP70-14	732	777	MeJA responsive
LchiHSP70-14	1423	1468	MeJA responsive
LchiHSP70-14	1701	1746	MeJA responsive
LchiHSP70-14	1286	1332	anaerobic inducibility
LchiHSP70-14	191	237	anaerobic inducibility
LchiHSP70-14	1347	1393	drought inducibility
LchiHSP70-14	570	616	low temperature responsive
LchiHSP70-14	1321	1367	low temperature responsive
LchiHSP70-14	1672	1719	gibberellin responsive
LchiHSP70-14	911	956	abscisic acid responsive
LchiHSP70-14	439	484	MeJA responsive
LchiHSP70-14	496	541	MeJA responsive
LchiHSP70-14	657	702	MeJA responsive
LchiHSP70-14	732	777	MeJA responsive
LchiHSP70-14	1423	1468	MeJA responsive
LchiHSP70-14	1701	1746	MeJA responsive
LchiHSP70-14	517	564	gibberellin responsive
LchiHSP70-15	13	58	MeJA responsive
LchiHSP70-15	478	523	defense and stress responsive
LchiHSP70-15	643	688	defense and stress responsive
LchiHSP70-15	1026	1071	defense and stress responsive
LchiHSP70-15	1048	1093	defense and stress responsive
LchiHSP70-15	1095	1140	defense and stress responsive
LchiHSP70-15	1409	1454	defense and stress responsive
LchiHSP70-15	1649	1694	defense and stress responsive
LchiHSP70-15	1684	1729	defense and stress responsive
LchiHSP70-15	1888	1933	defense and stress responsive
LchiHSP70-15	39	85	defense and stress responsive
LchiHSP70-15	1467	1513	defense and stress responsive
LchiHSP70-15	13	58	MeJA responsive
LchiHSP70-15	317	364	gibberellin responsive
LchiHSP70-15	921	968	gibberellin responsive
LchiHSP70-15	917	963	anaerobic inducibility
LchiHSP70-15	1148	1194	anaerobic inducibility
LchiHSP70-16	1702	1747	MeJA responsive
LchiHSP70-16	1927	1972	MeJA responsive
LchiHSP70-16	1066	1111	defense and stress responsive
LchiHSP70-16	1079	1124	defense and stress responsive
LchiHSP70-16	1028	1077	salicylic acid responsive
LchiHSP70-16	400	446	abscisic acid responsive
LchiHSP70-16	401	446	abscisic acid responsive
LchiHSP70-16	1702	1747	MeJA responsive
LchiHSP70-16	1927	1972	MeJA responsive
LchiHSP70-16	928	975	gibberellin responsive
LchiHSP70-16	20	66	low temperature responsive
LchiHSP70-16	699	745	anaerobic inducibility
LchiHSP70-16	796	842	anaerobic inducibility
LchiHSP70-16	1580	1626	drought inducibility
LchiHSP70-17	1680	1726	defense and stress responsive
LchiHSP70-17	1762	1808	defense and stress responsive
LchiHSP70-17	23	68	abscisic acid responsive
LchiHSP70-17	255	300	abscisic acid responsive
LchiHSP70-17	1408	1457	abscisic acid responsive
LchiHSP70-17	1410	1456	abscisic acid responsive
LchiHSP70-17	1411	1456	abscisic acid responsive
LchiHSP70-17	1904	1951	abscisic acid responsive
LchiHSP70-17	4	51	gibberellin responsive
LchiHSP70-17	1396	1441	MeJA responsive
LchiHSP70-17	1933	1978	MeJA responsive
LchiHSP70-17	1263	1309	auxin responsive
LchiHSP70-17	1740	1789	wound responsive
LchiHSP70-17	119	165	anaerobic inducibility
LchiHSP70-17	1080	1126	anaerobic inducibility
LchiHSP70-17	1396	1441	MeJA responsive
LchiHSP70-17	1933	1978	MeJA responsive
LchiHSP70-17	941	986	defense and stress responsive
LchiHSP70-17	1274	1319	defense and stress responsive
LchiHSP70-18	438	483	MeJA responsive
LchiHSP70-18	495	540	MeJA responsive
LchiHSP70-18	656	701	MeJA responsive
LchiHSP70-18	731	776	MeJA responsive
LchiHSP70-18	1423	1468	MeJA responsive
LchiHSP70-18	1701	1746	MeJA responsive
LchiHSP70-18	54	99	defense and stress responsive
LchiHSP70-18	231	276	defense and stress responsive
LchiHSP70-18	451	496	defense and stress responsive
LchiHSP70-18	873	918	defense and stress responsive
LchiHSP70-18	1672	1719	gibberellin responsive
LchiHSP70-18	569	615	low temperature responsive
LchiHSP70-18	1321	1367	low temperature responsive
LchiHSP70-18	1285	1331	anaerobic inducibility
LchiHSP70-18	1347	1393	drought inducibility
LchiHSP70-18	190	236	anaerobic inducibility
LchiHSP70-18	438	483	MeJA responsive
LchiHSP70-18	495	540	MeJA responsive
LchiHSP70-18	656	701	MeJA responsive
LchiHSP70-18	731	776	MeJA responsive
LchiHSP70-18	1423	1468	MeJA responsive
LchiHSP70-18	1701	1746	MeJA responsive
LchiHSP70-18	516	563	gibberellin responsive
LchiHSP70-18	910	955	abscisic acid responsive
LchiHSP70-19	397	442	MeJA responsive
LchiHSP70-19	1041	1086	MeJA responsive
LchiHSP70-19	289	335	abscisic acid responsive
LchiHSP70-19	290	335	abscisic acid responsive
LchiHSP70-19	413	458	abscisic acid responsive
LchiHSP70-19	1017	1062	abscisic acid responsive
LchiHSP70-19	1117	1166	abscisic acid responsive
LchiHSP70-19	639	685	drought inducibility
LchiHSP70-19	785	831	drought inducibility
LchiHSP70-19	213	259	anaerobic inducibility
LchiHSP70-19	1163	1209	anaerobic inducibility
LchiHSP70-19	571	618	gibberellin responsive
LchiHSP70-19	978	1024	low temperature responsive
LchiHSP70-19	1852	1898	low temperature responsive
LchiHSP70-19	1246	1294	ethylene responsive
LchiHSP70-19	1339	1386	auxin responsive
LchiHSP70-21	1942	1988	anaerobic inducibility
LchiHSP70-21	1161	1209	ethylene responsive
LchiHSP70-21	410	455	defense and stress responsive
LchiHSP70-21	469	514	defense and stress responsive
LchiHSP70-21	480	525	defense and stress responsive
LchiHSP70-21	539	584	defense and stress responsive
LchiHSP70-21	607	652	defense and stress responsive
LchiHSP70-21	649	694	defense and stress responsive
LchiHSP70-21	1664	1709	defense and stress responsive
LchiHSP70-22	117	164	auxin responsive
LchiHSP70-22	325	372	auxin responsive
LchiHSP70-22	726	774	ethylene responsive
LchiHSP70-22	47	92	MeJA responsive
LchiHSP70-22	545	590	MeJA responsive
LchiHSP70-22	548	593	MeJA responsive
LchiHSP70-22	825	870	defense and stress responsive
LchiHSP70-22	1025	1070	defense and stress responsive
LchiHSP70-22	47	92	MeJA responsive
LchiHSP70-22	545	590	MeJA responsive
LchiHSP70-22	548	593	MeJA responsive
LchiHSP70-22	512	557	abscisic acid responsive
LchiHSP70-22	712	757	abscisic acid responsive
LchiHSP70-22	1897	1946	defense and stress responsive
LchiHSP70-22	1402	1448	auxin responsive
LchiHSP70-22	464	510	low temperature responsive
LchiHSP70-22	13	59	anaerobic inducibility
LchiHSP70-22	1803	1849	anaerobic inducibility
LchiHSP70-22	1856	1902	anaerobic inducibility
LchiHSP70-23	874	921	gibberellin responsive
LchiHSP70-23	1477	1524	gibberellin responsive
LchiHSP70-23	1051	1096	MeJA responsive
LchiHSP70-23	1285	1330	MeJA responsive
LchiHSP70-23	1307	1352	MeJA responsive
LchiHSP70-23	1675	1720	MeJA responsive
LchiHSP70-23	1474	1520	defense and stress responsive
LchiHSP70-23	1554	1600	defense and stress responsive
LchiHSP70-23	627	674	abscisic acid responsive
LchiHSP70-23	663	712	abscisic acid responsive
LchiHSP70-23	290	337	gibberellin responsive
LchiHSP70-23	388	435	gibberellin responsive
LchiHSP70-23	1762	1808	auxin responsive
LchiHSP70-23	457	503	drought inducibility
LchiHSP70-23	1033	1079	drought inducibility
LchiHSP70-23	690	736	anaerobic inducibility
LchiHSP70-23	1540	1589	wound responsive
LchiHSP70-23	1840	1886	anaerobic inducibility
LchiHSP70-23	600	648	ethylene responsive
LchiHSP70-23	1051	1096	MeJA responsive
LchiHSP70-23	1285	1330	MeJA responsive
LchiHSP70-23	1307	1352	MeJA responsive
LchiHSP70-23	1675	1720	MeJA responsive
LchiHSP70-23	519	564	defense and stress responsive
LchiHSP70-3	70	116	anaerobic inducibility
LchiHSP70-3	1811	1857	anaerobic inducibility
LchiHSP70-3	847	893	drought inducibility
LchiHSP70-3	1112	1158	anaerobic inducibility
LchiHSP70-3	962	1008	low temperature responsive
LchiHSP70-3	227	276	defense and stress responsive
LchiHSP70-3	233	278	MeJA responsive
LchiHSP70-3	822	867	MeJA responsive
LchiHSP70-3	1386	1431	MeJA responsive
LchiHSP70-3	666	711	abscisic acid responsive
LchiHSP70-3	1351	1396	abscisic acid responsive
LchiHSP70-3	1368	1413	abscisic acid responsive
LchiHSP70-3	1547	1592	abscisic acid responsive
LchiHSP70-3	1014	1060	defense and stress responsive
LchiHSP70-3	42	87	defense and stress responsive
LchiHSP70-3	298	343	defense and stress responsive
LchiHSP70-3	315	364	salicylic acid responsive
LchiHSP70-3	348	397	salicylic acid responsive
LchiHSP70-3	233	278	MeJA responsive
LchiHSP70-3	822	867	MeJA responsive
LchiHSP70-3	1386	1431	MeJA responsive
LchiHSP70-3	969	1016	auxin responsive
LchiHSP70-3	1796	1843	auxin responsive
LchiHSP70-4	417	466	defense and stress responsive
LchiHSP70-4	1429	1478	defense and stress responsive
LchiHSP70-4	230	275	abscisic acid responsive
LchiHSP70-4	258	303	abscisic acid responsive
LchiHSP70-4	1527	1572	abscisic acid responsive
LchiHSP70-4	1628	1674	anaerobic inducibility
LchiHSP70-4	1272	1321	wound responsive
LchiHSP70-4	362	408	drought inducibility
LchiHSP70-4	1648	1694	drought inducibility
LchiHSP70-4	1095	1140	defense and stress responsive
LchiHSP70-4	1840	1885	defense and stress responsive
LchiHSP70-5	957	1006	abscisic acid responsive
LchiHSP70-5	1648	1697	abscisic acid responsive
LchiHSP70-5	1650	1696	abscisic acid responsive
LchiHSP70-5	1651	1696	abscisic acid responsive
LchiHSP70-5	930	975	MeJA responsive
LchiHSP70-5	1615	1660	MeJA responsive
LchiHSP70-5	343	390	gibberellin responsive
LchiHSP70-5	811	857	drought inducibility
LchiHSP70-5	1474	1520	drought inducibility
LchiHSP70-5	942	988	low temperature responsive
LchiHSP70-5	1739	1788	salicylic acid responsive
LchiHSP70-5	857	902	defense and stress responsive
LchiHSP70-5	991	1036	defense and stress responsive
LchiHSP70-5	1034	1079	defense and stress responsive
LchiHSP70-5	1921	1966	defense and stress responsive
LchiHSP70-5	930	975	MeJA responsive
LchiHSP70-5	1615	1660	MeJA responsive
LchiHSP70-6	353	400	auxin responsive
LchiHSP70-6	222	270	ethylene responsive
LchiHSP70-6	1403	1448	MeJA responsive
LchiHSP70-6	782	831	salicylic acid responsive
LchiHSP70-6	4	49	defense and stress responsive
LchiHSP70-6	961	1006	defense and stress responsive
LchiHSP70-6	1874	1919	defense and stress responsive
LchiHSP70-6	1403	1448	MeJA responsive
LchiHSP70-6	179	225	defense and stress responsive
LchiHSP70-6	628	674	defense and stress responsive
LchiHSP70-6	734	779	abscisic acid responsive
LchiHSP70-6	1307	1352	abscisic acid responsive
LchiHSP70-6	73	122	defense and stress responsive
LchiHSP70-6	376	425	defense and stress responsive
LchiHSP70-6	701	747	drought inducibility
LchiHSP70-6	1327	1373	drought inducibility
LchiHSP70-6	252	301	wound responsive
LchiHSP70-6	1444	1493	wound responsive
LchiHSP70-6	1445	1493	wound responsive
LchiHSP70-7	1213	1258	MeJA responsive
LchiHSP70-7	1216	1261	MeJA responsive
LchiHSP70-7	1517	1562	MeJA responsive
LchiHSP70-7	1665	1710	MeJA responsive
LchiHSP70-7	1668	1713	MeJA responsive
LchiHSP70-7	247	292	defense and stress responsive
LchiHSP70-7	378	423	defense and stress responsive
LchiHSP70-7	1019	1064	defense and stress responsive
LchiHSP70-7	1704	1749	defense and stress responsive
LchiHSP70-7	1833	1879	anaerobic inducibility
LchiHSP70-7	1213	1258	MeJA responsive
LchiHSP70-7	1216	1261	MeJA responsive
LchiHSP70-7	1517	1562	MeJA responsive
LchiHSP70-7	1665	1710	MeJA responsive
LchiHSP70-7	1668	1713	MeJA responsive
LchiHSP70-7	-7	38	abscisic acid responsive
LchiHSP70-7	1798	1843	abscisic acid responsive
LchiHSP70-7	1813	1862	abscisic acid responsive
LchiHSP70-7	1815	1861	abscisic acid responsive
LchiHSP70-7	1816	1861	abscisic acid responsive
LchiHSP70-8	1465	1511	low temperature responsive
LchiHSP70-8	800	846	drought inducibility
LchiHSP70-8	1316	1362	drought inducibility
LchiHSP70-8	221	267	anaerobic inducibility
LchiHSP70-8	293	339	anaerobic inducibility
LchiHSP70-8	734	780	anaerobic inducibility
LchiHSP70-8	1665	1711	anaerobic inducibility
LchiHSP70-8	1779	1825	anaerobic inducibility
LchiHSP70-8	1283	1332	wound responsive
LchiHSP70-8	1480	1526	defense and stress responsive
LchiHSP70-8	636	681	abscisic acid responsive
LchiHSP70-8	1451	1498	abscisic acid responsive
LchiHSP70-8	1930	1975	abscisic acid responsive
LchiHSP70-8	1410	1457	gibberellin responsive
LchiHSP70-8	1213	1262	defense and stress responsive
LchiHSP70-9	1336	1382	anaerobic inducibility
LchiHSP70-9	1601	1647	anaerobic inducibility
LchiHSP70-9	1378	1427	wound responsive
LchiHSP70-9	120	166	drought inducibility
LchiHSP70-9	352	398	drought inducibility
LchiHSP70-9	900	946	drought inducibility
LchiHSP70-9	964	1010	drought inducibility
LchiHSP70-9	906	952	auxin responsive
LchiHSP70-9	1416	1461	MeJA responsive
LchiHSP70-9	1814	1859	MeJA responsive
LchiHSP70-9	408	453	abscisic acid responsive
LchiHSP70-9	979	1024	abscisic acid responsive
LchiHSP70-9	1418	1463	abscisic acid responsive
LchiHSP70-9	1155	1200	defense and stress responsive
LchiHSP70-9	1916	1961	defense and stress responsive
LchiHSP70-9	1416	1461	MeJA responsive
LchiHSP70-9	1814	1859	MeJA responsive
LchiHSP70-9	455	503	ethylene responsive
LchiHSP70-9	457	505	ethylene responsive
LchiHSP70-9	437	484	auxin responsive
LchiHSP70-9	599	646	auxin responsive
LchiHSP90-1	2	47	MeJA responsive
LchiHSP90-1	177	222	MeJA responsive
LchiHSP90-1	598	643	MeJA responsive
LchiHSP90-1	684	729	MeJA responsive
LchiHSP90-1	1380	1429	salicylic acid responsive
LchiHSP90-1	1695	1744	salicylic acid responsive
LchiHSP90-1	240	287	auxin responsive
LchiHSP90-1	1300	1346	low temperature responsive
LchiHSP90-1	1101	1147	drought inducibility
LchiHSP90-1	2	47	MeJA responsive
LchiHSP90-1	177	222	MeJA responsive
LchiHSP90-1	598	643	MeJA responsive
LchiHSP90-1	684	729	MeJA responsive
LchiHSP90-1	943	990	gibberellin responsive
LchiHSP90-1	0	45	abscisic acid responsive
LchiHSP90-1	665	710	abscisic acid responsive
LchiHSP90-1	1812	1857	abscisic acid responsive
LchiHSP90-2	588	634	anaerobic inducibility
LchiHSP90-2	932	978	anaerobic inducibility
LchiHSP90-2	535	581	drought inducibility
LchiHSP90-2	742	787	MeJA responsive
LchiHSP90-2	954	999	MeJA responsive
LchiHSP90-2	1536	1581	MeJA responsive
LchiHSP90-2	1957	2002	MeJA responsive
LchiHSP90-2	405	450	abscisic acid responsive
LchiHSP90-2	650	696	abscisic acid responsive
LchiHSP90-2	651	696	abscisic acid responsive
LchiHSP90-2	1332	1377	abscisic acid responsive
LchiHSP90-2	1538	1583	abscisic acid responsive
LchiHSP90-2	1919	1968	abscisic acid responsive
LchiHSP90-2	1959	2004	abscisic acid responsive
LchiHSP90-2	470	516	defense and stress responsive
LchiHSP90-2	1034	1080	defense and stress responsive
LchiHSP90-2	1406	1452	defense and stress responsive
LchiHSP90-2	1357	1402	defense and stress responsive
LchiHSP90-2	742	787	MeJA responsive
LchiHSP90-2	954	999	MeJA responsive
LchiHSP90-2	1536	1581	MeJA responsive
LchiHSP90-2	1957	2002	MeJA responsive
LchiHSP90-2	125	173	ethylene responsive
LchiHSP90-2	233	281	ethylene responsive
LchiHSP90-2	1671	1719	ethylene responsive
LchiHSP90-2	1298	1345	auxin responsive
LchiHSP90-2	1775	1822	auxin responsive
LchiHSP90-3	1929	1978	defense and stress responsive
LchiHSP90-3	646	693	gibberellin responsive
LchiHSP90-3	31	76	MeJA responsive
LchiHSP90-3	233	278	MeJA responsive
LchiHSP90-3	510	555	MeJA responsive
LchiHSP90-3	815	860	MeJA responsive
LchiHSP90-3	231	276	abscisic acid responsive
LchiHSP90-3	410	455	abscisic acid responsive
LchiHSP90-3	430	476	drought inducibility
LchiHSP90-3	574	623	wound responsive
LchiHSP90-3	575	623	wound responsive
LchiHSP90-3	1099	1145	anaerobic inducibility
LchiHSP90-3	1550	1596	anaerobic inducibility
LchiHSP90-3	1044	1091	gibberellin responsive
LchiHSP90-3	404	450	low temperature responsive
LchiHSP90-3	1865	1911	low temperature responsive
LchiHSP90-3	335	382	auxin responsive
LchiHSP90-3	199	248	salicylic acid responsive
LchiHSP90-3	197	242	defense and stress responsive
LchiHSP90-3	31	76	MeJA responsive
LchiHSP90-3	233	278	MeJA responsive
LchiHSP90-3	510	555	MeJA responsive
LchiHSP90-3	815	860	MeJA responsive
LchiHSP90-4	37	85	ethylene responsive
LchiHSP90-4	97	145	ethylene responsive
LchiHSP90-4	197	245	ethylene responsive
LchiHSP90-4	493	538	MeJA responsive
LchiHSP90-4	1123	1168	MeJA responsive
LchiHSP90-4	1155	1200	MeJA responsive
LchiHSP90-4	1969	2014	MeJA responsive
LchiHSP90-4	321	366	defense and stress responsive
LchiHSP90-4	710	755	defense and stress responsive
LchiHSP90-4	493	538	MeJA responsive
LchiHSP90-4	1123	1168	MeJA responsive
LchiHSP90-4	1155	1200	MeJA responsive
LchiHSP90-4	1969	2014	MeJA responsive
LchiHSP90-4	1027	1072	abscisic acid responsive
LchiHSP90-4	254	303	defense and stress responsive
LchiHSP90-4	406	452	low temperature responsive
LchiHSP90-4	1187	1236	wound responsive
LchiHSP90-4	1188	1236	wound responsive
LchiHSP90-4	-14	32	anaerobic inducibility
LchiHSP90-4	1047	1093	drought inducibility
LchiHSP90-5	27	74	gibberellin responsive
LchiHSP90-5	385	431	anaerobic inducibility
LchiHSP90-5	1633	1679	anaerobic inducibility
LchiHSP90-5	158	205	gibberellin responsive
LchiHSP90-5	1068	1115	gibberellin responsive
LchiHSP90-5	305	350	MeJA responsive
LchiHSP90-5	431	476	MeJA responsive
LchiHSP90-5	1034	1079	MeJA responsive
LchiHSP90-5	99	145	defense and stress responsive
LchiHSP90-5	709	754	abscisic acid responsive
LchiHSP90-5	1017	1063	abscisic acid responsive
LchiHSP90-5	1018	1063	abscisic acid responsive
LchiHSP90-5	1397	1442	abscisic acid responsive
LchiHSP90-5	1405	1454	abscisic acid responsive
LchiHSP90-5	1407	1453	abscisic acid responsive
LchiHSP90-5	1408	1453	abscisic acid responsive
LchiHSP90-5	1477	1522	abscisic acid responsive
LchiHSP90-5	1790	1839	defense and stress responsive
LchiHSP90-5	305	350	MeJA responsive
LchiHSP90-5	431	476	MeJA responsive
LchiHSP90-5	1034	1079	MeJA responsive
LchiHSP90-5	240	285	defense and stress responsive
LchiHSP90-6	276	321	defense and stress responsive
LchiHSP90-6	1187	1232	defense and stress responsive
LchiHSP90-6	1963	2008	defense and stress responsive
LchiHSP90-6	1371	1416	MeJA responsive
LchiHSP90-6	1833	1881	wound responsive
LchiHSP90-6	761	807	anaerobic inducibility
LchiHSP90-6	772	818	anaerobic inducibility
LchiHSP90-6	790	836	anaerobic inducibility
LchiHSP90-6	1931	1977	anaerobic inducibility
LchiHSP90-6	80	125	abscisic acid responsive
LchiHSP90-6	105	151	abscisic acid responsive
LchiHSP90-6	106	151	abscisic acid responsive
LchiHSP90-6	1373	1418	abscisic acid responsive
LchiHSP90-6	659	708	salicylic acid responsive
LchiHSP90-6	694	743	salicylic acid responsive
LchiHSP90-6	1354	1400	low temperature responsive
LchiHSP90-6	1371	1416	MeJA responsive
LchiHSP90-6	250	296	defense and stress responsive
LchiHSP90-6	1162	1208	defense and stress responsive
LchiHSP90-6	1680	1726	defense and stress responsive
LchiHSP90-7	882	931	wound responsive
LchiHSP90-7	692	738	anaerobic inducibility
LchiHSP90-7	485	531	auxin responsive
LchiHSP90-7	991	1037	auxin responsive
LchiHSP90-7	1174	1220	auxin responsive
LchiHSP90-7	197	243	low temperature responsive
LchiHSP90-7	380	426	low temperature responsive
LchiHSP90-7	1619	1666	gibberellin responsive
LchiHSP90-7	1295	1344	defense and stress responsive
LchiHSP90-7	14	60	defense and stress responsive
LchiHSP90-7	106	152	defense and stress responsive
LchiHSP90-7	1783	1829	defense and stress responsive
LchiHSP90-7	302	347	abscisic acid responsive
LchiHSP90-7	654	699	MeJA responsive
LchiHSP90-7	126	171	defense and stress responsive
LchiHSP90-7	138	183	defense and stress responsive
LchiHSP90-7	830	875	defense and stress responsive
LchiHSP90-7	1179	1224	defense and stress responsive
LchiHSP90-7	1907	1956	salicylic acid responsive
LchiHSP90-7	654	699	MeJA responsive
LchiHSP90-7	1282	1329	auxin responsive
LchiHSP20-1	1941	1987	defense and stress responsive
LchiHSP20-1	525	572	auxin responsive
LchiHSP20-1	1322	1369	auxin responsive
LchiHSP20-1	1773	1820	gibberellin responsive
LchiHSP20-1	570	616	abscisic acid responsive
LchiHSP20-1	571	616	abscisic acid responsive
LchiHSP20-1	640	685	abscisic acid responsive
LchiHSP20-1	1432	1481	abscisic acid responsive
LchiHSP20-1	1435	1480	abscisic acid responsive
LchiHSP20-1	1461	1507	abscisic acid responsive
LchiHSP20-1	1462	1507	abscisic acid responsive
LchiHSP20-1	1480	1525	abscisic acid responsive
LchiHSP20-1	1605	1650	abscisic acid responsive
LchiHSP20-1	1862	1910	abscisic acid responsive
LchiHSP20-1	1864	1909	abscisic acid responsive
LchiHSP20-1	495	542	gibberellin responsive
LchiHSP20-10	489	536	gibberellin responsive
LchiHSP20-10	1558	1604	drought inducibility
LchiHSP20-10	1477	1526	wound responsive
LchiHSP20-10	1888	1933	defense and stress responsive
LchiHSP20-10	255	301	low temperature responsive
LchiHSP20-10	1706	1752	low temperature responsive
LchiHSP20-10	1696	1745	defense and stress responsive
LchiHSP20-10	177	224	abscisic acid responsive
LchiHSP20-10	786	831	abscisic acid responsive
LchiHSP20-10	226	272	anaerobic inducibility
LchiHSP20-10	333	379	anaerobic inducibility
LchiHSP20-10	1281	1330	salicylic acid responsive
LchiHSP20-11	1324	1371	auxin responsive
LchiHSP20-11	529	575	drought inducibility
LchiHSP20-11	898	943	MeJA responsive
LchiHSP20-11	1084	1129	MeJA responsive
LchiHSP20-11	1175	1220	MeJA responsive
LchiHSP20-11	1661	1706	MeJA responsive
LchiHSP20-11	1763	1808	MeJA responsive
LchiHSP20-11	1879	1925	low temperature responsive
LchiHSP20-11	898	943	MeJA responsive
LchiHSP20-11	1084	1129	MeJA responsive
LchiHSP20-11	1175	1220	MeJA responsive
LchiHSP20-11	1661	1706	MeJA responsive
LchiHSP20-11	1763	1808	MeJA responsive
LchiHSP20-11	585	630	abscisic acid responsive
LchiHSP20-11	900	945	abscisic acid responsive
LchiHSP20-11	1082	1127	abscisic acid responsive
LchiHSP20-11	1173	1218	abscisic acid responsive
LchiHSP20-11	1682	1727	abscisic acid responsive
LchiHSP20-11	1690	1737	abscisic acid responsive
LchiHSP20-11	1761	1806	abscisic acid responsive
LchiHSP20-11	73	119	anaerobic inducibility
LchiHSP20-11	17	62	defense and stress responsive
LchiHSP20-11	763	808	defense and stress responsive
LchiHSP20-11	1028	1073	defense and stress responsive
LchiHSP20-11	1729	1774	defense and stress responsive
LchiHSP20-12	1825	1870	defense and stress responsive
LchiHSP20-12	391	437	low temperature responsive
LchiHSP20-12	1875	1921	low temperature responsive
LchiHSP20-12	1240	1285	MeJA responsive
LchiHSP20-12	1707	1752	MeJA responsive
LchiHSP20-12	1210	1257	gibberellin responsive
LchiHSP20-12	1333	1380	gibberellin responsive
LchiHSP20-12	1774	1821	gibberellin responsive
LchiHSP20-12	344	390	anaerobic inducibility
LchiHSP20-12	349	395	anaerobic inducibility
LchiHSP20-12	419	465	anaerobic inducibility
LchiHSP20-12	808	854	anaerobic inducibility
LchiHSP20-12	1551	1597	anaerobic inducibility
LchiHSP20-12	1586	1632	anaerobic inducibility
LchiHSP20-12	1591	1637	anaerobic inducibility
LchiHSP20-12	1622	1668	anaerobic inducibility
LchiHSP20-12	21	70	abscisic acid responsive
LchiHSP20-12	23	69	abscisic acid responsive
LchiHSP20-12	24	69	abscisic acid responsive
LchiHSP20-12	1975	2020	abscisic acid responsive
LchiHSP20-12	1240	1285	MeJA responsive
LchiHSP20-12	1707	1752	MeJA responsive
LchiHSP20-13	112	161	salicylic acid responsive
LchiHSP20-13	851	896	abscisic acid responsive
LchiHSP20-13	981	1026	abscisic acid responsive
LchiHSP20-13	1461	1506	abscisic acid responsive
LchiHSP20-13	1562	1611	abscisic acid responsive
LchiHSP20-13	1564	1610	abscisic acid responsive
LchiHSP20-13	1565	1610	abscisic acid responsive
LchiHSP20-13	298	343	defense and stress responsive
LchiHSP20-13	787	832	defense and stress responsive
LchiHSP20-13	872	917	defense and stress responsive
LchiHSP20-13	1916	1961	defense and stress responsive
LchiHSP20-13	265	311	defense and stress responsive
LchiHSP20-13	1244	1290	defense and stress responsive
LchiHSP20-13	1270	1317	auxin responsive
LchiHSP20-13	1590	1637	auxin responsive
LchiHSP20-13	1712	1759	auxin responsive
LchiHSP20-13	1397	1443	anaerobic inducibility
LchiHSP20-13	261	308	gibberellin responsive
LchiHSP20-14	235	280	abscisic acid responsive
LchiHSP20-14	1209	1254	abscisic acid responsive
LchiHSP20-14	1586	1635	abscisic acid responsive
LchiHSP20-14	1588	1634	abscisic acid responsive
LchiHSP20-14	1589	1634	abscisic acid responsive
LchiHSP20-14	1830	1876	abscisic acid responsive
LchiHSP20-14	1831	1876	abscisic acid responsive
LchiHSP20-14	608	653	MeJA responsive
LchiHSP20-14	807	852	MeJA responsive
LchiHSP20-14	1214	1260	low temperature responsive
LchiHSP20-14	1937	1983	low temperature responsive
LchiHSP20-14	1252	1300	ethylene responsive
LchiHSP20-14	1898	1943	defense and stress responsive
LchiHSP20-14	1921	1966	defense and stress responsive
LchiHSP20-14	1046	1095	wound responsive
LchiHSP20-14	608	653	MeJA responsive
LchiHSP20-14	807	852	MeJA responsive
LchiHSP20-14	514	560	drought inducibility
LchiHSP20-14	1006	1052	drought inducibility
LchiHSP20-14	1595	1641	drought inducibility
LchiHSP20-14	500	547	gibberellin responsive
LchiHSP20-15	724	770	anaerobic inducibility
LchiHSP20-15	1331	1377	anaerobic inducibility
LchiHSP20-15	1499	1545	anaerobic inducibility
LchiHSP20-15	315	360	abscisic acid responsive
LchiHSP20-15	544	589	abscisic acid responsive
LchiHSP20-15	1639	1685	abscisic acid responsive
LchiHSP20-15	1640	1685	abscisic acid responsive
LchiHSP20-15	1651	1696	abscisic acid responsive
LchiHSP20-15	317	362	MeJA responsive
LchiHSP20-15	1840	1889	defense and stress responsive
LchiHSP20-15	666	711	defense and stress responsive
LchiHSP20-15	839	884	defense and stress responsive
LchiHSP20-15	317	362	MeJA responsive
LchiHSP20-15	1478	1524	auxin responsive
LchiHSP20-16	229	274	defense and stress responsive
LchiHSP20-16	535	581	low temperature responsive
LchiHSP20-16	806	854	ethylene responsive
LchiHSP20-16	1054	1102	ethylene responsive
LchiHSP20-16	277	323	anaerobic inducibility
LchiHSP20-16	396	442	anaerobic inducibility
LchiHSP20-16	681	727	anaerobic inducibility
LchiHSP20-16	1834	1880	anaerobic inducibility
LchiHSP20-16	1436	1481	abscisic acid responsive
LchiHSP20-17	170	216	defense and stress responsive
LchiHSP20-17	1281	1327	defense and stress responsive
LchiHSP20-17	395	441	anaerobic inducibility
LchiHSP20-17	143	188	defense and stress responsive
LchiHSP20-17	196	241	defense and stress responsive
LchiHSP20-17	236	281	defense and stress responsive
LchiHSP20-17	264	309	defense and stress responsive
LchiHSP20-17	564	610	anaerobic inducibility
LchiHSP20-17	666	711	abscisic acid responsive
LchiHSP20-17	1625	1671	abscisic acid responsive
LchiHSP20-17	1626	1671	abscisic acid responsive
LchiHSP20-17	1856	1901	abscisic acid responsive
LchiHSP20-17	1932	1977	abscisic acid responsive
LchiHSP20-17	779	827	ethylene responsive
LchiHSP20-17	781	829	ethylene responsive
LchiHSP20-17	923	969	low temperature responsive
LchiHSP20-17	688	737	defense and stress responsive
LchiHSP20-17	1816	1865	defense and stress responsive
LchiHSP20-18	1256	1304	ethylene responsive
LchiHSP20-18	1310	1358	ethylene responsive
LchiHSP20-18	744	790	low temperature responsive
LchiHSP20-18	1631	1677	abscisic acid responsive
LchiHSP20-18	1632	1677	abscisic acid responsive
LchiHSP20-18	1860	1905	abscisic acid responsive
LchiHSP20-18	573	619	anaerobic inducibility
LchiHSP20-18	837	883	anaerobic inducibility
LchiHSP20-18	1737	1782	defense and stress responsive
LchiHSP20-18	1959	2004	defense and stress responsive
LchiHSP20-18	1108	1157	wound responsive
LchiHSP20-18	1151	1200	wound responsive
LchiHSP20-18	1663	1711	wound responsive
LchiHSP20-19	118	164	defense and stress responsive
LchiHSP20-19	500	546	defense and stress responsive
LchiHSP20-19	26	73	gibberellin responsive
LchiHSP20-19	1555	1601	drought inducibility
LchiHSP20-19	265	311	low temperature responsive
LchiHSP20-19	572	618	low temperature responsive
LchiHSP20-19	1348	1394	low temperature responsive
LchiHSP20-19	1829	1878	defense and stress responsive
LchiHSP20-19	603	652	salicylic acid responsive
LchiHSP20-19	293	340	abscisic acid responsive
LchiHSP20-19	804	853	abscisic acid responsive
LchiHSP20-19	806	851	abscisic acid responsive
LchiHSP20-19	648	693	defense and stress responsive
LchiHSP20-19	1674	1719	defense and stress responsive
LchiHSP20-19	1822	1867	defense and stress responsive
LchiHSP20-19	232	279	gibberellin responsive
LchiHSP20-2	1320	1367	auxin responsive
LchiHSP20-2	1083	1129	drought inducibility
LchiHSP20-2	1384	1430	drought inducibility
LchiHSP20-2	1781	1826	MeJA responsive
LchiHSP20-2	1910	1955	MeJA responsive
LchiHSP20-2	977	1023	auxin responsive
LchiHSP20-2	1974	2020	auxin responsive
LchiHSP20-2	491	540	defense and stress responsive
LchiHSP20-2	1781	1826	MeJA responsive
LchiHSP20-2	1910	1955	MeJA responsive
LchiHSP20-2	489	535	anaerobic inducibility
LchiHSP20-2	1273	1319	anaerobic inducibility
LchiHSP20-2	104	150	abscisic acid responsive
LchiHSP20-2	105	150	abscisic acid responsive
LchiHSP20-2	324	369	abscisic acid responsive
LchiHSP20-2	517	562	abscisic acid responsive
LchiHSP20-2	863	910	abscisic acid responsive
LchiHSP20-2	1779	1824	abscisic acid responsive
LchiHSP20-2	1865	1914	abscisic acid responsive
LchiHSP20-2	1867	1913	abscisic acid responsive
LchiHSP20-2	1868	1913	abscisic acid responsive
LchiHSP20-2	159	204	defense and stress responsive
LchiHSP20-2	885	930	defense and stress responsive
LchiHSP20-2	1490	1535	defense and stress responsive
LchiHSP20-20	1643	1691	wound responsive
LchiHSP20-20	1200	1246	defense and stress responsive
LchiHSP20-20	1217	1263	defense and stress responsive
LchiHSP20-20	1596	1643	auxin responsive
LchiHSP20-20	139	184	defense and stress responsive
LchiHSP20-20	1941	1986	defense and stress responsive
LchiHSP20-20	1779	1828	abscisic acid responsive
LchiHSP20-20	1781	1827	abscisic acid responsive
LchiHSP20-20	1782	1827	abscisic acid responsive
LchiHSP20-20	788	837	salicylic acid responsive
LchiHSP20-21	1459	1505	anaerobic inducibility
LchiHSP20-21	1649	1695	anaerobic inducibility
LchiHSP20-21	1893	1939	anaerobic inducibility
LchiHSP20-21	1955	2001	anaerobic inducibility
LchiHSP20-21	1329	1377	ethylene responsive
LchiHSP20-21	166	212	low temperature responsive
LchiHSP20-21	334	379	defense and stress responsive
LchiHSP20-21	396	441	defense and stress responsive
LchiHSP20-21	1613	1658	defense and stress responsive
LchiHSP20-21	1862	1907	defense and stress responsive
LchiHSP20-21	728	774	defense and stress responsive
LchiHSP20-21	1958	2007	wound responsive
LchiHSP20-22	235	280	defense and stress responsive
LchiHSP20-22	316	361	defense and stress responsive
LchiHSP20-22	337	382	defense and stress responsive
LchiHSP20-22	1633	1678	defense and stress responsive
LchiHSP20-22	142	187	MeJA responsive
LchiHSP20-22	490	535	MeJA responsive
LchiHSP20-22	502	547	MeJA responsive
LchiHSP20-22	1098	1143	MeJA responsive
LchiHSP20-22	1488	1533	MeJA responsive
LchiHSP20-22	1007	1052	abscisic acid responsive
LchiHSP20-22	1234	1279	abscisic acid responsive
LchiHSP20-22	1308	1357	abscisic acid responsive
LchiHSP20-22	1311	1356	abscisic acid responsive
LchiHSP20-22	1605	1651	drought inducibility
LchiHSP20-22	97	143	auxin responsive
LchiHSP20-22	928	974	auxin responsive
LchiHSP20-22	1330	1376	auxin responsive
LchiHSP20-22	142	187	MeJA responsive
LchiHSP20-22	490	535	MeJA responsive
LchiHSP20-22	502	547	MeJA responsive
LchiHSP20-22	1098	1143	MeJA responsive
LchiHSP20-22	1488	1533	MeJA responsive
LchiHSP20-22	350	396	defense and stress responsive
LchiHSP20-22	892	938	defense and stress responsive
LchiHSP20-22	1940	1986	defense and stress responsive
LchiHSP20-22	766	812	low temperature responsive
LchiHSP20-22	1554	1602	ethylene responsive
LchiHSP20-22	1615	1663	ethylene responsive
LchiHSP20-22	976	1022	anaerobic inducibility
LchiHSP20-22	1452	1498	anaerobic inducibility
LchiHSP20-22	1467	1513	anaerobic inducibility
LchiHSP20-22	1242	1288	anaerobic inducibility
LchiHSP20-23	543	592	wound responsive
LchiHSP20-23	1471	1517	defense and stress responsive
LchiHSP20-23	113	159	drought inducibility
LchiHSP20-23	281	326	MeJA responsive
LchiHSP20-23	339	384	MeJA responsive
LchiHSP20-23	611	656	MeJA responsive
LchiHSP20-23	281	326	MeJA responsive
LchiHSP20-23	339	384	MeJA responsive
LchiHSP20-23	611	656	MeJA responsive
LchiHSP20-23	670	715	abscisic acid responsive
LchiHSP20-23	1149	1194	defense and stress responsive
LchiHSP20-23	1295	1340	defense and stress responsive
LchiHSP20-23	34	81	gibberellin responsive
LchiHSP20-23	1692	1739	gibberellin responsive
LchiHSP20-23	238	286	ethylene responsive
LchiHSP20-23	515	561	low temperature responsive
LchiHSP20-23	297	346	defense and stress responsive
LchiHSP20-23	923	969	anaerobic inducibility
LchiHSP20-23	1289	1335	anaerobic inducibility
LchiHSP20-23	1415	1461	anaerobic inducibility
LchiHSP20-23	1461	1507	anaerobic inducibility
LchiHSP20-23	182	229	gibberellin responsive
LchiHSP20-23	1768	1815	gibberellin responsive
LchiHSP20-24	-7	39	drought inducibility
LchiHSP20-24	1341	1387	drought inducibility
LchiHSP20-24	1749	1794	MeJA responsive
LchiHSP20-24	1366	1415	wound responsive
LchiHSP20-24	814	860	defense and stress responsive
LchiHSP20-24	1302	1349	auxin responsive
LchiHSP20-24	1673	1718	defense and stress responsive
LchiHSP20-24	1250	1299	salicylic acid responsive
LchiHSP20-24	91	136	abscisic acid responsive
LchiHSP20-24	412	457	abscisic acid responsive
LchiHSP20-24	468	513	abscisic acid responsive
LchiHSP20-24	1643	1690	abscisic acid responsive
LchiHSP20-24	1701	1746	abscisic acid responsive
LchiHSP20-24	1756	1805	abscisic acid responsive
LchiHSP20-24	1749	1794	MeJA responsive
LchiHSP20-24	900	948	ethylene responsive
LchiHSP20-24	1784	1832	ethylene responsive
LchiHSP20-24	1786	1834	ethylene responsive
LchiHSP20-24	1707	1753	low temperature responsive
LchiHSP20-25	121	167	drought inducibility
LchiHSP20-25	414	460	drought inducibility
LchiHSP20-25	854	900	drought inducibility
LchiHSP20-25	453	498	MeJA responsive
LchiHSP20-25	1188	1233	MeJA responsive
LchiHSP20-25	455	500	abscisic acid responsive
LchiHSP20-25	978	1024	abscisic acid responsive
LchiHSP20-25	979	1024	abscisic acid responsive
LchiHSP20-25	1844	1893	abscisic acid responsive
LchiHSP20-25	1951	1996	abscisic acid responsive
LchiHSP20-25	453	498	MeJA responsive
LchiHSP20-25	1188	1233	MeJA responsive
LchiHSP20-25	1570	1615	defense and stress responsive
LchiHSP20-25	1757	1802	defense and stress responsive
LchiHSP20-25	1929	1974	defense and stress responsive
LchiHSP20-25	955	1001	anaerobic inducibility
LchiHSP20-25	995	1041	anaerobic inducibility
LchiHSP20-25	1311	1359	ethylene responsive
LchiHSP20-25	1611	1657	low temperature responsive
LchiHSP20-26	44	90	defense and stress responsive
LchiHSP20-26	1291	1337	defense and stress responsive
LchiHSP20-26	399	445	drought inducibility
LchiHSP20-26	754	800	drought inducibility
LchiHSP20-26	1018	1064	drought inducibility
LchiHSP20-26	1589	1635	drought inducibility
LchiHSP20-26	176	221	MeJA responsive
LchiHSP20-26	237	282	MeJA responsive
LchiHSP20-26	345	390	MeJA responsive
LchiHSP20-26	1892	1938	auxin responsive
LchiHSP20-26	1084	1133	salicylic acid responsive
LchiHSP20-26	716	761	abscisic acid responsive
LchiHSP20-26	742	787	abscisic acid responsive
LchiHSP20-26	847	893	abscisic acid responsive
LchiHSP20-26	848	893	abscisic acid responsive
LchiHSP20-26	1450	1495	abscisic acid responsive
LchiHSP20-26	1664	1710	low temperature responsive
LchiHSP20-26	528	576	ethylene responsive
LchiHSP20-26	176	221	MeJA responsive
LchiHSP20-26	237	282	MeJA responsive
LchiHSP20-26	345	390	MeJA responsive
LchiHSP20-26	1558	1603	defense and stress responsive
LchiHSP20-26	1584	1629	defense and stress responsive
LchiHSP20-27	549	595	anaerobic inducibility
LchiHSP20-27	1572	1618	anaerobic inducibility
LchiHSP20-27	1540	1588	ethylene responsive
LchiHSP20-27	689	735	low temperature responsive
LchiHSP20-27	3	48	MeJA responsive
LchiHSP20-27	982	1027	MeJA responsive
LchiHSP20-27	535	582	gibberellin responsive
LchiHSP20-27	1564	1610	drought inducibility
LchiHSP20-27	3	48	MeJA responsive
LchiHSP20-27	982	1027	MeJA responsive
LchiHSP20-27	1839	1888	wound responsive
LchiHSP20-27	82	128	defense and stress responsive
LchiHSP20-27	771	817	defense and stress responsive
LchiHSP20-27	1962	2008	defense and stress responsive
LchiHSP20-28	138	183	abscisic acid responsive
LchiHSP20-28	1192	1237	abscisic acid responsive
LchiHSP20-28	1586	1635	abscisic acid responsive
LchiHSP20-28	1588	1634	abscisic acid responsive
LchiHSP20-28	1589	1634	abscisic acid responsive
LchiHSP20-28	1830	1876	abscisic acid responsive
LchiHSP20-28	1831	1876	abscisic acid responsive
LchiHSP20-28	780	826	low temperature responsive
LchiHSP20-28	1197	1243	low temperature responsive
LchiHSP20-28	1937	1983	low temperature responsive
LchiHSP20-28	594	639	MeJA responsive
LchiHSP20-28	793	838	MeJA responsive
LchiHSP20-28	1898	1943	defense and stress responsive
LchiHSP20-28	1921	1966	defense and stress responsive
LchiHSP20-28	1029	1078	wound responsive
LchiHSP20-28	416	462	drought inducibility
LchiHSP20-28	994	1040	drought inducibility
LchiHSP20-28	1595	1641	drought inducibility
LchiHSP20-28	594	639	MeJA responsive
LchiHSP20-28	793	838	MeJA responsive
LchiHSP20-29	656	701	defense and stress responsive
LchiHSP20-29	845	890	defense and stress responsive
LchiHSP20-29	1958	2003	defense and stress responsive
LchiHSP20-29	1336	1382	anaerobic inducibility
LchiHSP20-29	1365	1411	anaerobic inducibility
LchiHSP20-29	17	66	salicylic acid responsive
LchiHSP20-29	124	171	gibberellin responsive
LchiHSP20-29	1597	1642	MeJA responsive
LchiHSP20-29	1633	1678	MeJA responsive
LchiHSP20-29	10	59	defense and stress responsive
LchiHSP20-29	1200	1249	defense and stress responsive
LchiHSP20-29	1001	1047	low temperature responsive
LchiHSP20-29	1387	1433	low temperature responsive
LchiHSP20-29	1597	1642	MeJA responsive
LchiHSP20-29	1633	1678	MeJA responsive
LchiHSP20-29	1533	1579	drought inducibility
LchiHSP20-29	1887	1933	drought inducibility
LchiHSP20-29	1146	1193	gibberellin responsive
LchiHSP20-29	1243	1289	defense and stress responsive
LchiHSP20-29	1761	1810	wound responsive
LchiHSP20-29	1117	1164	auxin responsive
LchiHSP20-29	1133	1180	auxin responsive
LchiHSP20-3	68	114	defense and stress responsive
LchiHSP20-3	920	966	defense and stress responsive
LchiHSP20-3	1335	1381	defense and stress responsive
LchiHSP20-3	995	1042	auxin responsive
LchiHSP20-3	831	878	gibberellin responsive
LchiHSP20-3	655	701	anaerobic inducibility
LchiHSP20-3	1310	1356	anaerobic inducibility
LchiHSP20-3	1641	1687	anaerobic inducibility
LchiHSP20-3	550	599	salicylic acid responsive
LchiHSP20-3	286	333	abscisic acid responsive
LchiHSP20-3	895	940	abscisic acid responsive
LchiHSP20-3	1627	1676	abscisic acid responsive
LchiHSP20-3	1055	1102	gibberellin responsive
LchiHSP20-3	652	698	low temperature responsive
LchiHSP20-3	532	577	defense and stress responsive
LchiHSP20-30	1504	1549	defense and stress responsive
LchiHSP20-30	332	377	abscisic acid responsive
LchiHSP20-30	349	394	abscisic acid responsive
LchiHSP20-30	1713	1759	anaerobic inducibility
LchiHSP20-30	1738	1784	anaerobic inducibility
LchiHSP20-30	612	659	gibberellin responsive
LchiHSP20-30	1886	1933	gibberellin responsive
LchiHSP20-30	1440	1486	auxin responsive
LchiHSP20-30	395	441	drought inducibility
LchiHSP20-30	883	930	gibberellin responsive
LchiHSP20-30	949	996	gibberellin responsive
LchiHSP20-4	1128	1174	low temperature responsive
LchiHSP20-4	1776	1824	ethylene responsive
LchiHSP20-4	1364	1409	MeJA responsive
LchiHSP20-4	1666	1712	anaerobic inducibility
LchiHSP20-4	1867	1913	anaerobic inducibility
LchiHSP20-4	47	92	defense and stress responsive
LchiHSP20-4	1211	1256	defense and stress responsive
LchiHSP20-4	1672	1717	defense and stress responsive
LchiHSP20-4	218	265	auxin responsive
LchiHSP20-4	715	762	auxin responsive
LchiHSP20-4	403	449	auxin responsive
LchiHSP20-4	1364	1409	MeJA responsive
LchiHSP20-5	1379	1425	low temperature responsive
LchiHSP20-5	1818	1864	low temperature responsive
LchiHSP20-5	1907	1953	low temperature responsive
LchiHSP20-5	1235	1284	abscisic acid responsive
LchiHSP20-5	1237	1283	abscisic acid responsive
LchiHSP20-5	1238	1283	abscisic acid responsive
LchiHSP20-5	1434	1480	abscisic acid responsive
LchiHSP20-5	1435	1480	abscisic acid responsive
LchiHSP20-5	1462	1507	abscisic acid responsive
LchiHSP20-5	1755	1800	abscisic acid responsive
LchiHSP20-5	1910	1956	anaerobic inducibility
LchiHSP20-5	255	300	defense and stress responsive
LchiHSP20-5	426	471	defense and stress responsive
LchiHSP20-5	1897	1942	defense and stress responsive
LchiHSP20-5	1386	1433	auxin responsive
LchiHSP20-5	124	170	defense and stress responsive
LchiHSP20-5	473	522	wound responsive
LchiHSP20-5	886	934	wound responsive
LchiHSP20-5	1423	1469	drought inducibility
LchiHSP20-6	252	297	MeJA responsive
LchiHSP20-6	435	481	drought inducibility
LchiHSP20-6	592	638	drought inducibility
LchiHSP20-6	149	196	auxin responsive
LchiHSP20-6	983	1028	defense and stress responsive
LchiHSP20-6	252	297	MeJA responsive
LchiHSP20-6	1073	1121	ethylene responsive
LchiHSP20-6	564	613	defense and stress responsive
LchiHSP20-6	1222	1268	low temperature responsive
LchiHSP20-6	322	368	anaerobic inducibility
LchiHSP20-6	1505	1551	anaerobic inducibility
LchiHSP20-6	1010	1059	salicylic acid responsive
LchiHSP20-7	976	1024	wound responsive
LchiHSP20-7	1787	1833	anaerobic inducibility
LchiHSP20-7	521	566	MeJA responsive
LchiHSP20-7	1233	1278	MeJA responsive
LchiHSP20-7	1462	1507	MeJA responsive
LchiHSP20-7	1698	1743	MeJA responsive
LchiHSP20-7	767	813	anaerobic inducibility
LchiHSP20-7	1110	1156	anaerobic inducibility
LchiHSP20-7	1930	1976	anaerobic inducibility
LchiHSP20-7	43	88	abscisic acid responsive
LchiHSP20-7	1701	1746	abscisic acid responsive
LchiHSP20-7	1403	1451	ethylene responsive
LchiHSP20-7	1894	1940	low temperature responsive
LchiHSP20-7	521	566	MeJA responsive
LchiHSP20-7	1233	1278	MeJA responsive
LchiHSP20-7	1462	1507	MeJA responsive
LchiHSP20-7	1698	1743	MeJA responsive
LchiHSP20-8	1299	1345	low temperature responsive
LchiHSP20-8	1399	1445	low temperature responsive
LchiHSP20-8	1912	1958	low temperature responsive
LchiHSP20-8	846	891	abscisic acid responsive
LchiHSP20-8	982	1027	abscisic acid responsive
LchiHSP20-8	1518	1567	abscisic acid responsive
LchiHSP20-8	1520	1566	abscisic acid responsive
LchiHSP20-8	1521	1566	abscisic acid responsive
LchiHSP20-8	1640	1685	abscisic acid responsive
LchiHSP20-8	1273	1319	anaerobic inducibility
LchiHSP20-8	1876	1922	anaerobic inducibility
LchiHSP20-8	327	376	salicylic acid responsive
LchiHSP20-8	869	916	gibberellin responsive
LchiHSP20-8	317	362	defense and stress responsive
LchiHSP20-8	602	647	defense and stress responsive
LchiHSP20-8	1740	1785	defense and stress responsive
LchiHSP20-8	861	907	anaerobic inducibility
LchiHSP20-8	149	196	auxin responsive
LchiHSP20-8	691	737	defense and stress responsive
LchiHSP20-8	1500	1546	defense and stress responsive
LchiHSP20-8	1750	1799	wound responsive
LchiHSP20-8	695	741	auxin responsive
LchiHSP20-8	1525	1571	auxin responsive
LchiHSP20-9	286	332	low temperature responsive
LchiHSP20-9	1737	1783	low temperature responsive
LchiHSP20-9	292	341	defense and stress responsive
LchiHSP20-9	1207	1252	abscisic acid responsive
LchiHSP20-9	1814	1861	abscisic acid responsive
LchiHSP20-9	1659	1705	anaerobic inducibility
LchiHSP20-9	1766	1812	anaerobic inducibility
LchiHSP20-9	707	756	salicylic acid responsive
LchiHSP20-9	105	150	defense and stress responsive
LchiHSP20-9	512	561	wound responsive
LchiHSP20-9	434	480	drought inducibility
LchiHSP20-9	1502	1549	gibberellin responsive
LchiHSP70-2	925	974	wound responsive
LchiHSP70-2	926	974	wound responsive
LchiHSP70-2	1672	1721	wound responsive
LchiHSP70-2	447	492	abscisic acid responsive
LchiHSP70-2	765	810	abscisic acid responsive
LchiHSP70-2	1810	1855	abscisic acid responsive
LchiHSP70-2	881	929	ethylene responsive
LchiHSP70-2	861	906	MeJA responsive
LchiHSP70-2	1410	1455	MeJA responsive
LchiHSP70-2	551	598	auxin responsive
LchiHSP70-2	1573	1620	auxin responsive
LchiHSP70-2	156	201	defense and stress responsive
LchiHSP70-2	1756	1801	defense and stress responsive
LchiHSP70-2	1796	1845	salicylic acid responsive
LchiHSP70-2	861	906	MeJA responsive
LchiHSP70-2	1410	1455	MeJA responsive
LchiHSP70-2	1308	1354	low temperature responsive
LchiHSP70-2	310	356	auxin responsive
LchiHSP70-2	785	831	drought inducibility
LchiHSP70-2	1334	1380	drought inducibility
LchiHSP70-20	291	338	gibberellin responsive
LchiHSP70-20	389	436	gibberellin responsive
LchiHSP70-20	875	922	gibberellin responsive
LchiHSP70-20	1052	1097	MeJA responsive
LchiHSP70-20	1285	1330	MeJA responsive
LchiHSP70-20	1307	1352	MeJA responsive
LchiHSP70-20	520	565	defense and stress responsive
LchiHSP70-20	601	649	ethylene responsive
LchiHSP70-20	628	675	abscisic acid responsive
LchiHSP70-20	664	713	abscisic acid responsive
LchiHSP70-20	1540	1589	wound responsive
LchiHSP70-20	1762	1808	auxin responsive
LchiHSP70-20	458	504	drought inducibility
LchiHSP70-20	1034	1080	drought inducibility
LchiHSP70-20	691	737	anaerobic inducibility
LchiHSP70-20	1052	1097	MeJA responsive
LchiHSP70-20	1285	1330	MeJA responsive
LchiHSP70-20	1307	1352	MeJA responsive
LchiHSP70-20	1060	1106	low temperature responsive
LchiHSP70-20	1474	1520	defense and stress responsive
LchiHSP70-20	1554	1600	defense and stress responsive
LchiHSP70-20	1840	1886	anaerobic inducibility
