# Supplementary material for: Genomic Survey of Heat Shock Proteins in Liriodendron chinense Provides Insight into Evolution, Characterization, and Functional Diversities
Source: Int J Mol Sci. 2022 Nov 30;23(23):15051. doi: 10.3390/ijms232315051 (PMC9739435; doi:10.3390/ijms232315051)
Supplement: Supplementary file 1 [file ijms-23-15051-s001.zip › Table S6.xlsx]

## Sheet: Sheet1
	Hsp Protein Name	QMEANDisCo Global	GMQE	Seq Identity	Oligo-State	Template	Templete Description
Hsp20	LchiHsp20-1	0.67 ± 0.05	0.49	0.4639	Homo-12-mer	1gme.2.A	Heat shock protein 16.9B
	LchiHsp20-2	0.68 ± 0.05	0.43	0.5586	Homo-12-mer	1gme.2.A	Heat shock protein 16.9B
	LchiHsp20-3	0.60 ± 0.05	0.36	0.3663	Homo-12-mer	1gme.2.A	Heat shock protein 16.9B
	LchiHsp20-4	0.73 ± 0.05	0.34	0.7429	Homo-12-mer	1gme.2.A	Heat shock protein 16.9B
	LchiHsp20-5	0.75 ± 0.05	0.3	0.7941	Homo-12-mer	1gme.2.A	Heat shock protein 16.9B
	LchiHsp20-6	0.69 ± 0.05	0.59	0.7	Homo-12-mer	1gme.2.A	Heat shock protein 16.9B
	LchiHsp20-7	0.73 ± 0.05	0.57	0.7246	Homo-12-mer	1gme.2.A	Heat shock protein 16.9B
	LchiHsp20-8	0.70 ± 0.05	0.66	0.7333	Homo-12-mer	1gme.2.A	Heat shock protein 16.9B
	LchiHsp20-9	0.72 ± 0.05	0.58	0.7533	Homo-12-mer	1gme.2.A	Heat shock protein 16.9B
	LchiHsp20-10	0.67 ± 0.05	0.42	0.68	Homo-12-mer	1gme.2.A	Heat shock protein 16.9B
	LchiHsp20-11	0.62 ± 0.05	0.49	0.5111	Homo-12-mer	1gme.2.A	Heat shock protein 16.9B
	LchiHsp20-12	0.76 ± 0.06	0.51	0.7634	Homo-dimer	5ds1.1.A	17.1 kDa class II heat shock protein
	LchiHsp20-13	0.53 ± 0.07	0.41	0.4656	Monomer	5nms.1.A	25.3 kDa heat shock protein
	LchiHsp20-14	0.70 ± 0.05	0.64	0.4685	Homo-12-mer	1gme.2.A	Heat shock protein 16.9B
	LchiHsp20-15	0.50 ± 0.05	0.26	0.3669	Homo-12-mer	7bzw.1.A	Heat shock protein 21
	LchiHsp20-16	0.5 ± 0.05	0.41	0.3874	Homo-12-mer	1gme.2.A	Heat shock protein 16.9B
	LchiHsp20-17	0.64 ± 0.05	0.2	0.2967	Homo-12-mer	1gme.2.K	Heat shock protein 16.9B
	LchiHsp20-18	0.53 ± 0.05	0.33	0.1534	Homo-dimer	2bol.1.A	Small heat shock protein
	LchiHsp20-19	0.61 ± 0.05	0.39	0.2581	Homo-12-mer	1gme.2.A	Heat shock protein 16.9B
	LchiHsp20-20	0.56 ± 0.07	0.39	0.7482	Monomer	5nms.1.A	25.3 kDa heat shock protein
	LchiHsp20-21	0.41 ± 0.08	0.15	0.2353	Monomer	3j07.1.A	Alpha-crystallin B chain
	LchiHsp20-22	0.74 ± 0.06	0.32	0.7174	Homo-dimer	5ds1.2.A	17.1 kDa class II heat shock protein
	LchiHsp20-23	0.50 ± 0.07	0.48	0.4571	Monomer	5nms.1.A	25.3 kDa heat shock protein
	LchiHsp20-24	0.50 ± 0.06	0.15	0.2353	Homo-dimer	4zj9.1.A	Aggregation suppressing protein
	LchiHsp20-25	0.74 ± 0.05	0.51	0.7376	Homo-12-mer	1gme.2.A	Heat shock protein 16.9B
	LchiHsp20-26	0.68 ± 0.05	0.29	0.7619	Homo-12-mer	1gme.2.A	Heat shock protein 16.9B
	LchiHsp20-27	0.74 ± 0.05	0.65	0.7123	Homo-12-mer	1gme.2.A	Heat shock protein 16.9B
	LchiHsp20-28	0.70 ± 0.05	0.63	0.4727	Homo-12-mer	1gme.2.A	Heat shock protein 16.9B
	LchiHsp20-29	0.56 ± 0.05	0.29	0.2818	Homo-12-mer	1gme.2.A	Heat shock protein 16.9B
	LchiHsp20-30	0.64 ± 0.06	0.18	0.2444		3gt6.1.A	Low molecular weight heat shock protein
Hsp70	LchiHsp70-1	0.68 ± 0.05	0.6	0.3545	Monomer	3d2e.1.A	Heat shock protein homolog SSE1
	LchiHsp70-2	0.66 ± 0.05	0.6	0.5306	Monomer	7ko2.3.A	Chaperone protein DnaK
	LchiHsp70-3	0.78 ± 0.05	0.72	0.7877	Monomer	7o6r.1.A	Heat shock cognate 71 kDa protein
	LchiHsp70-4	0.77 ± 0.05	0.7	0.8058	Monomer	7odd.1.A	Heat shock cognate 71 kDa protein
	LchiHsp70-5	0.74 ± 0.05	0.6	0.6398	Monomer	2v7y.1.A	Chaperone protein DnaK
	LchiHsp70-6	0.72 ± 0.05	0.68	0.6457	Monomer	2kho.1.A	Heat shock protein 70
	LchiHsp70-7	0.65 ± 0.05	0.4	0.2956	Monomer	7a4u.1.A	Endoplasmic reticulum chaperone BiP
	LchiHsp70-8	0.66 ± 0.05	0.61	0.3391	Monomer	7o6r.1.A	Heat shock cognate 71 kDa protein
	LchiHsp70-9	0.75 ± 0.05	0.71	0.3996	Monomer	3d2e.1.A	Heat shock protein homolog SSE1
	LchiHsp70-10	0.78 ± 0.05	0.72	0.6751	Monomer	7o6r.1.A	Heat shock cognate 71 kDa protein
	LchiHsp70-11	0.73 ± 0.05	0.75	0.7138	Monomer	5e84.3.A	78 kDa glucose-regulated protein
	LchiHsp70-12	0.76 ± 0.05	0.66	0.6509	Monomer	2v7y.1.A	Chaperone protein DnaK
	LchiHsp70-13	0.78 ± 0.05	0.78	0.626	Monomer	7ko2.3.A	Chaperone protein DnaK
	LchiHsp70-14	0.76 ± 0.05	0.63	0.7492	Monomer	7sqc.391.A	Heat shock protein 70A
	LchiHsp70-15	0.77 ± 0.05	0.7	0.748	Monomer	7sqc.391.A	Heat shock protein 70A
	LchiHsp70-16	0.76 ± 0.05	0.62	0.752	Monomer	7sqc.391.A	Heat shock protein 70A
	LchiHsp70-17	0.76 ± 0.05	0.69	0.7328	Monomer	7sqc.391.A	Heat shock protein 70A
	LchiHsp70-18	0.76 ± 0.05	0.64	0.7464	Monomer	7sqc.391.A	Heat shock protein 70A
	LchiHsp70-19	0.80 ± 0.05	0.82	0.8136	Monomer	7sqc.391.A	Heat shock protein 70A
	LchiHsp70-20	0.78 ± 0.05	0.82	0.8043	Monomer	7sqc.391.A	Heat shock protein 70A
	LchiHsp70-21	0.74 ± 0.05	0.75	0.7948	Monomer	7sqc.391.A	Heat shock protein 70A
	LchiHsp70-22	0.73 ± 0.05	0.78	0.7712	Monomer	7sqc.391.A	Heat shock protein 70A
	LchiHsp70-23	0.78 ± 0.05	0.82	0.8043	Monomer	7sqc.391.A	Heat shock protein 70A
Hsp90	LchiHsp90-1	0.64 ± 0.05	0.58	0.5416	Homo-dimer	5uls.1.A	Endoplasmin
	LchiHsp90-2	0.64 ± 0.05	0.56	0.5302	Homo-dimer	2o1u.1.A	Endoplasmin
	LchiHsp90-3	0.78 ± 0.05	0.47	0.6927	Homo-dimer	1ah8.1.A	Heat shock protein 90
	LchiHsp90-4	0.58 ± 0.05	0.44	0.5367	Homo-dimer	5uls.1.A	Endoplasmin
	LchiHsp90-5	0.82 ± 0.06	0.5	0.9126	Monomer	2xcm.1.A	Cytosolic heat shock protein 90
	LchiHsp90-6	0.62 ± 0.05	0.57	0.4399	Homo-dimer	5uls.1.A	Endoplasmin
	LchiHsp90-7	0.61 ± 0.05	0.63	0.4198	Homo-dimer	5uls.1.A	Endoplasmin

## Sheet: Sheet2
Table S6. Structural dependent modeling parameters for the HSP proteins.
	HSP Protein Name	QMEANDisCo Global	GMQE	Seq Identity	Oligo-State	Template	Templete Description
HSP20	LchiHSP20-1	0.67 ± 0.05	0.49	0.4639	Homo-12-mer	1gme.2.A	Heat shock protein 16.9B
	LchiHSP20-2	0.68 ± 0.05	0.43	0.5586	Homo-12-mer	1gme.2.A	Heat shock protein 16.9B
	LchiHSP20-3	0.60 ± 0.05	0.36	0.3663	Homo-12-mer	1gme.2.A	Heat shock protein 16.9B
	LchiHSP20-4	0.73 ± 0.05	0.34	0.7429	Homo-12-mer	1gme.2.A	Heat shock protein 16.9B
	LchiHSP20-5	0.75 ± 0.05	0.3	0.7941	Homo-12-mer	1gme.2.A	Heat shock protein 16.9B
	LchiHSP20-6	0.69 ± 0.05	0.59	0.7	Homo-12-mer	1gme.2.A	Heat shock protein 16.9B
	LchiHSP20-7	0.73 ± 0.05	0.57	0.7246	Homo-12-mer	1gme.2.A	Heat shock protein 16.9B
	LchiHSP20-8	0.70 ± 0.05	0.66	0.7333	Homo-12-mer	1gme.2.A	Heat shock protein 16.9B
	LchiHSP20-9	0.72 ± 0.05	0.58	0.7533	Homo-12-mer	1gme.2.A	Heat shock protein 16.9B
	LchiHSP20-10	0.67 ± 0.05	0.42	0.68	Homo-12-mer	1gme.2.A	Heat shock protein 16.9B
	LchiHSP20-11	0.62 ± 0.05	0.49	0.5111	Homo-12-mer	1gme.2.A	Heat shock protein 16.9B
	LchiHSP20-12	0.76 ± 0.06	0.51	0.7634	Homo-dimer	5ds1.1.A	17.1 kDa class II heat shock protein
	LchiHSP20-13	0.53 ± 0.07	0.41	0.4656	Monomer	5nms.1.A	25.3 kDa heat shock protein
	LchiHSP20-14	0.70 ± 0.05	0.64	0.4685	Homo-12-mer	1gme.2.A	Heat shock protein 16.9B
	LchiHSP20-15	0.50 ± 0.05	0.26	0.3669	Homo-12-mer	7bzw.1.A	Heat shock protein 21
	LchiHSP20-16	0.5 ± 0.05	0.41	0.3874	Homo-12-mer	1gme.2.A	Heat shock protein 16.9B
	LchiHSP20-20	0.56 ± 0.07	0.39	0.7482	Monomer	5nms.1.A	25.3 kDa heat shock protein
	LchiHSP20-22	0.74 ± 0.06	0.32	0.7174	Homo-dimer	5ds1.2.A	17.1 kDa class II heat shock protein
	LchiHSP20-23	0.50 ± 0.07	0.48	0.4571	Monomer	5nms.1.A	25.3 kDa heat shock protein
	LchiHSP20-25	0.74 ± 0.05	0.51	0.7376	Homo-12-mer	1gme.2.A	Heat shock protein 16.9B
	LchiHSP20-26	0.68 ± 0.05	0.29	0.7619	Homo-12-mer	1gme.2.A	Heat shock protein 16.9B
	LchiHSP20-27	0.74 ± 0.05	0.65	0.7123	Homo-12-mer	1gme.2.A	Heat shock protein 16.9B
	LchiHSP20-28	0.70 ± 0.05	0.63	0.4727	Homo-12-mer	1gme.2.A	Heat shock protein 16.9B
HSP70	LchiHSP70-1	0.68 ± 0.05	0.6	0.3545	Monomer	3d2e.1.A	Heat shock protein homolog SSE1
	LchiHSP70-2	0.66 ± 0.05	0.6	0.5306	Monomer	7ko2.3.A	Chaperone protein DnaK
	LchiHSP70-3	0.78 ± 0.05	0.72	0.7877	Monomer	7o6r.1.A	Heat shock cognate 71 kDa protein
	LchiHSP70-4	0.77 ± 0.05	0.7	0.8058	Monomer	7odd.1.A	Heat shock cognate 71 kDa protein
	LchiHSP70-5	0.74 ± 0.05	0.6	0.6398	Monomer	2v7y.1.A	Chaperone protein DnaK
	LchiHSP70-6	0.72 ± 0.05	0.68	0.6457	Monomer	2kho.1.A	Heat shock protein 70
	LchiHSP70-8	0.66 ± 0.05	0.61	0.3391	Monomer	7o6r.1.A	Heat shock cognate 71 kDa protein
	LchiHSP70-9	0.75 ± 0.05	0.71	0.3996	Monomer	3d2e.1.A	Heat shock protein homolog SSE1
	LchiHSP70-10	0.78 ± 0.05	0.72	0.6751	Monomer	7o6r.1.A	Heat shock cognate 71 kDa protein
	LchiHSP70-11	0.73 ± 0.05	0.75	0.7138	Monomer	5e84.3.A	78 kDa glucose-regulated protein
	LchiHSP70-12	0.76 ± 0.05	0.66	0.6509	Monomer	2v7y.1.A	Chaperone protein DnaK
	LchiHSP70-13	0.78 ± 0.05	0.78	0.626	Monomer	7ko2.3.A	Chaperone protein DnaK
	LchiHSP70-14	0.76 ± 0.05	0.63	0.7492	Monomer	7sqc.391.A	Heat shock protein 70A
	LchiHSP70-15	0.77 ± 0.05	0.7	0.748	Monomer	7sqc.391.A	Heat shock protein 70A
	LchiHSP70-16	0.76 ± 0.05	0.62	0.752	Monomer	7sqc.391.A	Heat shock protein 70A
	LchiHSP70-17	0.76 ± 0.05	0.69	0.7328	Monomer	7sqc.391.A	Heat shock protein 70A
	LchiHSP70-18	0.76 ± 0.05	0.64	0.7464	Monomer	7sqc.391.A	Heat shock protein 70A
	LchiHSP70-19	0.80 ± 0.05	0.82	0.8136	Monomer	7sqc.391.A	Heat shock protein 70A
	LchiHSP70-20	0.78 ± 0.05	0.82	0.8043	Monomer	7sqc.391.A	Heat shock protein 70A
	LchiHSP70-21	0.74 ± 0.05	0.75	0.7948	Monomer	7sqc.391.A	Heat shock protein 70A
	LchiHSP70-22	0.73 ± 0.05	0.78	0.7712	Monomer	7sqc.391.A	Heat shock protein 70A
	LchiHSP70-23	0.78 ± 0.05	0.82	0.8043	Monomer	7sqc.391.A	Heat shock protein 70A
HSP90	LchiHSP90-1	0.64 ± 0.05	0.58	0.5416	Homo-dimer	5uls.1.A	Endoplasmin
	LchiHSP90-2	0.64 ± 0.05	0.56	0.5302	Homo-dimer	2o1u.1.A	Endoplasmin
	LchiHSP90-3	0.78 ± 0.05	0.47	0.6927	Homo-dimer	1ah8.1.A	Heat shock protein 90
	LchiHSP90-4	0.58 ± 0.05	0.44	0.5367	Homo-dimer	5uls.1.A	Endoplasmin
	LchiHSP90-5	0.82 ± 0.06	0.5	0.9126	Monomer	2xcm.1.A	Cytosolic heat shock protein 90
	LchiHSP90-6	0.62 ± 0.05	0.57	0.4399	Homo-dimer	5uls.1.A	Endoplasmin
	LchiHSP90-7	0.61 ± 0.05	0.63	0.4198	Homo-dimer	5uls.1.A	Endoplasmin

## Sheet: Sheet3
GMQE
0.26
0.29
0.3
0.32
0.34
0.36
0.39
0.41
0.41
0.42
0.43
0.44
0.47
0.48
0.49
0.49
0.5
0.51
0.51
0.56
0.57
0.57
0.58
0.58
0.59
0.6
0.6
0.6
0.61
0.62
0.63
0.63
0.63
0.64
0.64
0.65
0.66
0.66
0.68
0.69
0.7
0.7
0.71
0.72
0.72
0.75
0.75
0.78
0.78
0.82
0.82
0.82
