# Supplementary material for: Genomic Survey of Heat Shock Proteins in Liriodendron chinense Provides Insight into Evolution, Characterization, and Functional Diversities
Source: Int J Mol Sci. 2022 Nov 30;23(23):15051. doi: 10.3390/ijms232315051 (PMC9739435; doi:10.3390/ijms232315051)
Supplement: Supplementary file 1 [file ijms-23-15051-s001.zip › Table S7.xlsx]

## Sheet: Sheet1
Table S7. PPI networks of HSP90, HSP70, and HSP20 proteins in L. chinense.
Node1	Node2	Node1_string_id	Node2_string_id	automated_textmining	combined_score
LchiHSP20-1	LchiHSP70-7	POPTR_0009s05450.1	POPTR_0006s02290.1	0.533	0.575
LchiHSP20-11	LchiHSP70-19	POPTR_0013s09600.1	POPTR_0001s03410.1	0.367	0.735
LchiHSP20-11	LchiHSP20-15	POPTR_0013s09600.1	POPTR_0001s19320.1	0.848	0.506
LchiHSP20-11	LchiHSP70-9	POPTR_0013s09600.1	POPTR_0003s05450.1	0.602	0.637
LchiHSP20-11	LchiHSP20-13	POPTR_0013s09600.1	POPTR_0003s10860.1	0.736	0.83
LchiHSP20-11	LchiHSP70-2	POPTR_0013s09600.1	POPTR_0004s23310.1	0.619	0.648
LchiHSP20-11	LchiHSP70-7	POPTR_0013s09600.1	POPTR_0006s02290.1	0.533	0.575
LchiHSP20-11	LchiHSP70-8	POPTR_0013s09600.1	POPTR_0008s15140.1	0.619	0.675
LchiHSP20-11	LchiHSP20-23	POPTR_0013s09600.1	POPTR_0010s06320.1	0.759	0.883
LchiHSP20-11	LchiHSP20-20	POPTR_0013s09600.1	POPTR_0012s02930.1	0.844	0.922
LchiHSP20-11	LchiHSP70-5	POPTR_0013s09600.1	POPTR_0022s00530.1	0.619	0.648
LchiHSP20-11	LchiHSP90-4	POPTR_0013s09600.1	POPTR_0017s01160.1	0.619	0.676
LchiHSP20-13	LchiHSP70-19	POPTR_0003s10860.1	POPTR_0001s03410.1	0.406	0.497
LchiHSP20-13	LchiHSP20-15	POPTR_0003s10860.1	POPTR_0001s19320.1	0.692	0.842
LchiHSP20-13	LchiHSP20-29	POPTR_0003s10860.1	POPTR_0001s44190.1	0.619	0.619
LchiHSP20-13	LchiHSP90-6	POPTR_0003s10860.1	POPTR_0008s11190.1	0.384	0.477
LchiHSP20-13	LchiHSP70-7	POPTR_0003s10860.1	POPTR_0006s02290.1	0.533	0.575
LchiHSP20-13	LchiHSP90-7	POPTR_0003s10860.1	POPTR_0014s16280.1	0.569	0.634
LchiHSP20-13	LchiHSP70-8	POPTR_0003s10860.1	POPTR_0008s15140.1	0.615	0.671
LchiHSP20-13	LchiHSP90-4	POPTR_0003s10860.1	POPTR_0017s01160.1	0.595	0.689
LchiHSP20-13	LchiHSP20-22	POPTR_0003s10860.1	POPTR_0006s24030.1	0.619	0.96
LchiHSP20-15	LchiHSP70-19	POPTR_0001s19320.1	POPTR_0001s03410.1	0.619	0.898
LchiHSP20-15	LchiHSP20-23	POPTR_0001s19320.1	POPTR_0010s06320.1	0.618	0.409
LchiHSP20-15	LchiHSP90-7	POPTR_0001s19320.1	POPTR_0014s16280.1	0.309	0.413
LchiHSP20-15	LchiHSP20-20	POPTR_0001s19320.1	POPTR_0012s02930.1	0.689	0.421
LchiHSP20-15	LchiHSP70-7	POPTR_0001s19320.1	POPTR_0006s02290.1	0.533	0.575
LchiHSP20-15	LchiHSP90-4	POPTR_0001s19320.1	POPTR_0017s01160.1	0.607	0.666
LchiHSP20-15	LchiHSP20-29	POPTR_0001s19320.1	POPTR_0001s44190.1	0.684	0.684
LchiHSP20-15	LchiHSP70-8	POPTR_0001s19320.1	POPTR_0008s15140.1	0.66	0.714
LchiHSP20-16	LchiHSP70-7	POPTR_0003s06870.1	POPTR_0006s02290.1	0.533	0.575
LchiHSP20-16	LchiHSP20-23	POPTR_0003s06870.1	POPTR_0010s06320.1	0.614	0.614
LchiHSP20-17	LchiHSP70-7	POPTR_0004s20270.1	POPTR_0006s02290.1	0.533	0.575
LchiHSP20-19	LchiHSP70-7	POPTR_0464s00200.1	POPTR_0006s02290.1	0.533	0.575
LchiHSP20-20	LchiHSP70-19	POPTR_0012s02930.1	POPTR_0001s03410.1	0.619	0.857
LchiHSP20-20	LchiHSP70-12	POPTR_0012s02930.1	POPTR_0001s29210.1	0.529	0.566
LchiHSP20-20	LchiHSP20-29	POPTR_0012s02930.1	POPTR_0001s44190.1	0.757	0.757
LchiHSP20-20	LchiHSP70-2	POPTR_0012s02930.1	POPTR_0004s23310.1	0.619	0.648
LchiHSP20-20	LchiHSP70-7	POPTR_0012s02930.1	POPTR_0006s02290.1	0.533	0.575
LchiHSP20-20	LchiHSP20-22	POPTR_0012s02930.1	POPTR_0006s24030.1	0.738	0.428
LchiHSP20-20	LchiHSP70-3	POPTR_0012s02930.1	POPTR_0008s05410.1	0.494	0.542
LchiHSP20-20	LchiHSP70-23	POPTR_0012s02930.1	POPTR_0008s05470.1	0.494	0.533
LchiHSP20-20	LchiHSP90-6	POPTR_0012s02930.1	POPTR_0008s11190.1	0.531	0.602
LchiHSP20-20	LchiHSP70-8	POPTR_0012s02930.1	POPTR_0008s15140.1	0.619	0.859
LchiHSP20-20	LchiHSP70-13	POPTR_0012s02930.1	POPTR_0009s08320.1	0.529	0.566
LchiHSP20-20	LchiHSP90-5	POPTR_0012s02930.1	POPTR_0016s00510.1	0.303	0.408
LchiHSP20-20	LchiHSP90-7	POPTR_0012s02930.1	POPTR_0014s16280.1	0.571	0.635
LchiHSP20-20	LchiHSP70-5	POPTR_0012s02930.1	POPTR_0022s00530.1	0.619	0.648
LchiHSP20-20	LchiHSP90-4	POPTR_0012s02930.1	POPTR_0017s01160.1	0.648	0.71
LchiHSP20-22	LchiHSP70-19	POPTR_0006s24030.1	POPTR_0001s03410.1	0.619	0.652
LchiHSP20-22	LchiHSP20-29	POPTR_0006s24030.1	POPTR_0001s44190.1	0.68	0.68
LchiHSP20-22	LchiHSP70-7	POPTR_0006s24030.1	POPTR_0006s02290.1	0.533	0.575
LchiHSP20-22	LchiHSP90-4	POPTR_0006s24030.1	POPTR_0017s01160.1	0.431	0.517
LchiHSP20-22	LchiHSP70-8	POPTR_0006s24030.1	POPTR_0008s15140.1	0.536	0.608
LchiHSP20-23	LchiHSP70-19	POPTR_0010s06320.1	POPTR_0001s03410.1	0.601	0.795
LchiHSP20-23	LchiHSP20-29	POPTR_0010s06320.1	POPTR_0001s44190.1	0.651	0.651
LchiHSP20-23	LchiHSP70-2	POPTR_0010s06320.1	POPTR_0004s23310.1	0.672	0.697
LchiHSP20-23	LchiHSP70-7	POPTR_0010s06320.1	POPTR_0006s02290.1	0.533	0.575
LchiHSP20-23	LchiHSP70-3	POPTR_0010s06320.1	POPTR_0008s05410.1	0.351	0.425
LchiHSP20-23	LchiHSP70-23	POPTR_0010s06320.1	POPTR_0008s05470.1	0.351	0.402
LchiHSP20-23	LchiHSP90-6	POPTR_0010s06320.1	POPTR_0008s11190.1	0.359	0.456
LchiHSP20-23	LchiHSP70-8	POPTR_0010s06320.1	POPTR_0008s15140.1	0.569	0.801
LchiHSP20-23	LchiHSP90-5	POPTR_0010s06320.1	POPTR_0016s00510.1	0.303	0.424
LchiHSP20-23	LchiHSP90-7	POPTR_0010s06320.1	POPTR_0014s16280.1	0.424	0.511
LchiHSP20-23	LchiHSP90-4	POPTR_0010s06320.1	POPTR_0017s01160.1	0.492	0.594
LchiHSP20-23	LchiHSP70-5	POPTR_0010s06320.1	POPTR_0022s00530.1	0.672	0.697
LchiHSP20-24	LchiHSP70-7	POPTR_0014s13790.1	POPTR_0006s02290.1	0.533	0.575
LchiHSP20-24	LchiHSP90-6	POPTR_0014s13790.1	POPTR_0008s11190.1	0.475	0.554
LchiHSP20-24	LchiHSP20-28	POPTR_0014s13790.1	POPTR_0017s02810.1	0.707	0.707
LchiHSP20-27	LchiHSP70-7	POPTR_0008s06260.1	POPTR_0006s02290.1	0.533	0.575
LchiHSP20-28	LchiHSP70-12	POPTR_0017s02810.1	POPTR_0001s29210.1	0.57	0.603
LchiHSP20-28	LchiHSP70-9	POPTR_0017s02810.1	POPTR_0003s05450.1	0.57	0.608
LchiHSP20-28	LchiHSP70-2	POPTR_0017s02810.1	POPTR_0004s23310.1	0.577	0.61
LchiHSP20-28	LchiHSP70-7	POPTR_0017s02810.1	POPTR_0006s02290.1	0.615	0.649
LchiHSP20-28	LchiHSP90-6	POPTR_0017s02810.1	POPTR_0008s11190.1	0.619	0.676
LchiHSP20-28	LchiHSP70-8	POPTR_0017s02810.1	POPTR_0008s15140.1	0.756	0.968
LchiHSP20-28	LchiHSP70-13	POPTR_0017s02810.1	POPTR_0009s08320.1	0.57	0.603
LchiHSP20-28	LchiHSP90-7	POPTR_0017s02810.1	POPTR_0014s16280.1	0.711	0.754
LchiHSP20-28	LchiHSP90-4	POPTR_0017s02810.1	POPTR_0017s01160.1	0.619	0.676
LchiHSP20-28	LchiHSP70-5	POPTR_0017s02810.1	POPTR_0022s00530.1	0.577	0.61
LchiHSP20-29	LchiHSP90-4	POPTR_0001s44190.1	POPTR_0017s01160.1	0.476	0.476
LchiHSP20-9	LchiHSP70-7	POPTR_0010s20300.1	POPTR_0006s02290.1	0.533	0.575
LchiHSP70-1	LchiHSP70-19	POPTR_0011s14240.1	POPTR_0001s03410.1	0.33	0.775
LchiHSP70-1	LchiHSP70-10	POPTR_0011s14240.1	POPTR_0001s11010.1	0.553	0.789
LchiHSP70-1	LchiHSP70-12	POPTR_0011s14240.1	POPTR_0001s29210.1	0.479	0.889
LchiHSP70-1	LchiHSP70-11	POPTR_0011s14240.1	POPTR_0003s14360.1	0.553	0.789
LchiHSP70-1	LchiHSP70-2	POPTR_0011s14240.1	POPTR_0004s23310.1	0.479	0.895
LchiHSP70-1	LchiHSP90-2	POPTR_0011s14240.1	POPTR_0005s26260.1	0.672	0.857
LchiHSP70-1	LchiHSP70-7	POPTR_0011s14240.1	POPTR_0006s02290.1	0.619	0.564
LchiHSP70-1	LchiHSP70-3	POPTR_0011s14240.1	POPTR_0008s05410.1	0.33	0.777
LchiHSP70-1	LchiHSP70-23	POPTR_0011s14240.1	POPTR_0008s05470.1	0.33	0.778
LchiHSP70-1	LchiHSP90-6	POPTR_0011s14240.1	POPTR_0008s11190.1	0.424	0.911
LchiHSP70-1	LchiHSP70-8	POPTR_0011s14240.1	POPTR_0008s15140.1	0.7	0.838
LchiHSP70-1	LchiHSP70-13	POPTR_0011s14240.1	POPTR_0009s08320.1	0.479	0.888
LchiHSP70-1	LchiHSP70-5	POPTR_0011s14240.1	POPTR_0022s00530.1	0.479	0.877
LchiHSP70-1	LchiHSP90-7	POPTR_0011s14240.1	POPTR_0014s16280.1	0.424	0.911
LchiHSP70-1	LchiHSP90-4	POPTR_0011s14240.1	POPTR_0017s01160.1	0.424	0.911
LchiHSP70-1	LchiHSP90-5	POPTR_0011s14240.1	POPTR_0016s00510.1	0.424	0.911
LchiHSP70-10	LchiHSP70-19	POPTR_0001s11010.1	POPTR_0001s03410.1	0.386	0.667
LchiHSP70-10	LchiHSP70-3	POPTR_0001s11010.1	POPTR_0008s05410.1	0.386	0.667
LchiHSP70-10	LchiHSP70-23	POPTR_0001s11010.1	POPTR_0008s05470.1	0.386	0.667
LchiHSP70-10	LchiHSP70-5	POPTR_0001s11010.1	POPTR_0022s00530.1	0.554	0.683
LchiHSP70-10	LchiHSP70-12	POPTR_0001s11010.1	POPTR_0001s29210.1	0.554	0.69
LchiHSP70-10	LchiHSP70-13	POPTR_0001s11010.1	POPTR_0009s08320.1	0.554	0.691
LchiHSP70-10	LchiHSP70-2	POPTR_0001s11010.1	POPTR_0004s23310.1	0.554	0.694
LchiHSP70-10	LchiHSP70-8	POPTR_0001s11010.1	POPTR_0008s15140.1	0.386	0.712
LchiHSP70-10	LchiHSP70-9	POPTR_0001s11010.1	POPTR_0003s05450.1	0.553	0.791
LchiHSP70-10	LchiHSP90-5	POPTR_0001s11010.1	POPTR_0016s00510.1	0.478	0.867
LchiHSP70-10	LchiHSP90-6	POPTR_0001s11010.1	POPTR_0008s11190.1	0.478	0.867
LchiHSP70-10	LchiHSP90-7	POPTR_0001s11010.1	POPTR_0014s16280.1	0.478	0.867
LchiHSP70-10	LchiHSP90-4	POPTR_0001s11010.1	POPTR_0017s01160.1	0.478	0.867
LchiHSP70-10	LchiHSP90-2	POPTR_0001s11010.1	POPTR_0005s26260.1	0.7	0.995
LchiHSP70-10	LchiHSP70-7	POPTR_0001s11010.1	POPTR_0006s02290.1	0.826	0.997
LchiHSP70-11	LchiHSP70-19	POPTR_0003s14360.1	POPTR_0001s03410.1	0.386	0.667
LchiHSP70-11	LchiHSP70-12	POPTR_0003s14360.1	POPTR_0001s29210.1	0.554	0.69
LchiHSP70-11	LchiHSP70-9	POPTR_0003s14360.1	POPTR_0003s05450.1	0.553	0.792
LchiHSP70-11	LchiHSP70-3	POPTR_0003s14360.1	POPTR_0008s05410.1	0.386	0.667
LchiHSP70-11	LchiHSP70-23	POPTR_0003s14360.1	POPTR_0008s05470.1	0.386	0.667
LchiHSP70-11	LchiHSP70-5	POPTR_0003s14360.1	POPTR_0022s00530.1	0.554	0.683
LchiHSP70-11	LchiHSP70-13	POPTR_0003s14360.1	POPTR_0009s08320.1	0.554	0.69
LchiHSP70-11	LchiHSP70-2	POPTR_0003s14360.1	POPTR_0004s23310.1	0.554	0.694
LchiHSP70-11	LchiHSP70-8	POPTR_0003s14360.1	POPTR_0008s15140.1	0.386	0.713
LchiHSP70-11	LchiHSP90-4	POPTR_0003s14360.1	POPTR_0017s01160.1	0.478	0.867
LchiHSP70-11	LchiHSP90-7	POPTR_0003s14360.1	POPTR_0014s16280.1	0.478	0.867
LchiHSP70-11	LchiHSP90-5	POPTR_0003s14360.1	POPTR_0016s00510.1	0.478	0.867
LchiHSP70-11	LchiHSP90-6	POPTR_0003s14360.1	POPTR_0008s11190.1	0.478	0.867
LchiHSP70-11	LchiHSP90-2	POPTR_0003s14360.1	POPTR_0005s26260.1	0.7	0.995
LchiHSP70-11	LchiHSP70-7	POPTR_0003s14360.1	POPTR_0006s02290.1	0.826	0.997
LchiHSP70-12	LchiHSP70-19	POPTR_0001s29210.1	POPTR_0001s03410.1	0.354	0.642
LchiHSP70-12	LchiHSP70-3	POPTR_0001s29210.1	POPTR_0008s05410.1	0.329	0.641
LchiHSP70-12	LchiHSP70-23	POPTR_0001s29210.1	POPTR_0008s05470.1	0.329	0.642
LchiHSP70-12	LchiHSP70-8	POPTR_0001s29210.1	POPTR_0008s15140.1	0.596	0.71
LchiHSP70-12	LchiHSP70-13	POPTR_0001s29210.1	POPTR_0009s08320.1	0	0.805
LchiHSP70-12	LchiHSP90-4	POPTR_0001s29210.1	POPTR_0017s01160.1	0.539	0.828
LchiHSP70-12	LchiHSP90-2	POPTR_0001s29210.1	POPTR_0005s26260.1	0.649	0.837
LchiHSP70-12	LchiHSP90-6	POPTR_0001s29210.1	POPTR_0008s11190.1	0.591	0.848
LchiHSP70-12	LchiHSP90-5	POPTR_0001s29210.1	POPTR_0016s00510.1	0.597	0.853
LchiHSP70-12	LchiHSP70-9	POPTR_0001s29210.1	POPTR_0003s05450.1	0.618	0.897
LchiHSP70-12	LchiHSP70-7	POPTR_0001s29210.1	POPTR_0006s02290.1	0.769	0.953
LchiHSP70-12	LchiHSP90-7	POPTR_0001s29210.1	POPTR_0014s16280.1	0.619	0.969
LchiHSP70-13	LchiHSP70-19	POPTR_0009s08320.1	POPTR_0001s03410.1	0.354	0.642
LchiHSP70-13	LchiHSP70-9	POPTR_0009s08320.1	POPTR_0003s05450.1	0.618	0.895
LchiHSP70-13	LchiHSP90-2	POPTR_0009s08320.1	POPTR_0005s26260.1	0.649	0.835
LchiHSP70-13	LchiHSP70-7	POPTR_0009s08320.1	POPTR_0006s02290.1	0.769	0.953
LchiHSP70-13	LchiHSP70-3	POPTR_0009s08320.1	POPTR_0008s05410.1	0.329	0.642
LchiHSP70-13	LchiHSP70-23	POPTR_0009s08320.1	POPTR_0008s05470.1	0.329	0.642
LchiHSP70-13	LchiHSP90-6	POPTR_0009s08320.1	POPTR_0008s11190.1	0.591	0.848
LchiHSP70-13	LchiHSP70-8	POPTR_0009s08320.1	POPTR_0008s15140.1	0.596	0.709
LchiHSP70-13	LchiHSP90-4	POPTR_0009s08320.1	POPTR_0017s01160.1	0.539	0.828
LchiHSP70-13	LchiHSP90-5	POPTR_0009s08320.1	POPTR_0016s00510.1	0.597	0.85
LchiHSP70-13	LchiHSP90-7	POPTR_0009s08320.1	POPTR_0014s16280.1	0.619	0.969
LchiHSP70-19	LchiHSP70-5	POPTR_0001s03410.1	POPTR_0022s00530.1	0.329	0.631
LchiHSP70-19	LchiHSP70-2	POPTR_0001s03410.1	POPTR_0004s23310.1	0.329	0.645
LchiHSP70-19	LchiHSP70-9	POPTR_0001s03410.1	POPTR_0003s05450.1	0.365	0.777
LchiHSP70-19	LchiHSP90-7	POPTR_0001s03410.1	POPTR_0014s16280.1	0.288	0.778
LchiHSP70-19	LchiHSP90-2	POPTR_0001s03410.1	POPTR_0005s26260.1	0.597	0.81
LchiHSP70-19	LchiHSP90-5	POPTR_0001s03410.1	POPTR_0016s00510.1	0.427	0.821
LchiHSP70-19	LchiHSP70-8	POPTR_0001s03410.1	POPTR_0008s15140.1	0.646	0.881
LchiHSP70-19	LchiHSP90-4	POPTR_0001s03410.1	POPTR_0017s01160.1	0.611	0.884
LchiHSP70-19	LchiHSP90-6	POPTR_0001s03410.1	POPTR_0008s11190.1	0.674	0.898
LchiHSP70-19	LchiHSP70-7	POPTR_0001s03410.1	POPTR_0006s02290.1	0.689	0.911
LchiHSP70-2	LchiHSP70-9	POPTR_0004s23310.1	POPTR_0003s05450.1	0.603	0.902
LchiHSP70-2	LchiHSP70-23	POPTR_0004s23310.1	POPTR_0008s05470.1	0.474	0.649
LchiHSP70-2	LchiHSP70-3	POPTR_0004s23310.1	POPTR_0008s05410.1	0.474	0.65
LchiHSP70-2	LchiHSP70-8	POPTR_0004s23310.1	POPTR_0008s15140.1	0.57	0.718
LchiHSP70-2	LchiHSP90-5	POPTR_0004s23310.1	POPTR_0016s00510.1	0.424	0.786
LchiHSP70-2	LchiHSP90-2	POPTR_0004s23310.1	POPTR_0005s26260.1	0.649	0.835
LchiHSP70-2	LchiHSP90-4	POPTR_0004s23310.1	POPTR_0017s01160.1	0.594	0.849
LchiHSP70-2	LchiHSP90-7	POPTR_0004s23310.1	POPTR_0014s16280.1	0.647	0.868
LchiHSP70-2	LchiHSP90-6	POPTR_0004s23310.1	POPTR_0008s11190.1	0.669	0.883
LchiHSP70-2	LchiHSP70-7	POPTR_0004s23310.1	POPTR_0006s02290.1	0.769	0.954
LchiHSP70-23	LchiHSP70-9	POPTR_0008s05470.1	POPTR_0003s05450.1	0.424	0.783
LchiHSP70-23	LchiHSP90-2	POPTR_0008s05470.1	POPTR_0005s26260.1	0.597	0.81
LchiHSP70-23	LchiHSP70-7	POPTR_0008s05470.1	POPTR_0006s02290.1	0.689	0.91
LchiHSP70-23	LchiHSP70-5	POPTR_0008s05470.1	POPTR_0022s00530.1	0.474	0.636
LchiHSP70-23	LchiHSP90-5	POPTR_0008s05470.1	POPTR_0016s00510.1	0.396	0.812
LchiHSP70-23	LchiHSP90-4	POPTR_0008s05470.1	POPTR_0017s01160.1	0.426	0.821
LchiHSP70-23	LchiHSP90-7	POPTR_0008s05470.1	POPTR_0014s16280.1	0.447	0.828
LchiHSP70-23	LchiHSP90-6	POPTR_0008s05470.1	POPTR_0008s11190.1	0.513	0.848
LchiHSP70-3	LchiHSP70-9	POPTR_0008s05410.1	POPTR_0003s05450.1	0.424	0.781
LchiHSP70-3	LchiHSP90-2	POPTR_0008s05410.1	POPTR_0005s26260.1	0.597	0.81
LchiHSP70-3	LchiHSP70-7	POPTR_0008s05410.1	POPTR_0006s02290.1	0.689	0.91
LchiHSP70-3	LchiHSP70-5	POPTR_0008s05410.1	POPTR_0022s00530.1	0.474	0.636
LchiHSP70-3	LchiHSP90-7	POPTR_0008s05410.1	POPTR_0014s16280.1	0.294	0.78
LchiHSP70-3	LchiHSP90-5	POPTR_0008s05410.1	POPTR_0016s00510.1	0.396	0.815
LchiHSP70-3	LchiHSP90-4	POPTR_0008s05410.1	POPTR_0017s01160.1	0.426	0.845
LchiHSP70-3	LchiHSP90-6	POPTR_0008s05410.1	POPTR_0008s11190.1	0.513	0.848
LchiHSP70-5	LchiHSP70-9	POPTR_0022s00530.1	POPTR_0003s05450.1	0.603	0.884
LchiHSP70-5	LchiHSP90-2	POPTR_0022s00530.1	POPTR_0005s26260.1	0.649	0.835
LchiHSP70-5	LchiHSP70-7	POPTR_0022s00530.1	POPTR_0006s02290.1	0.769	0.948
LchiHSP70-5	LchiHSP90-6	POPTR_0022s00530.1	POPTR_0008s11190.1	0.669	0.883
LchiHSP70-5	LchiHSP70-8	POPTR_0022s00530.1	POPTR_0008s15140.1	0.57	0.679
LchiHSP70-5	LchiHSP90-7	POPTR_0022s00530.1	POPTR_0014s16280.1	0.647	0.868
LchiHSP70-5	LchiHSP90-5	POPTR_0022s00530.1	POPTR_0016s00510.1	0.424	0.786
LchiHSP70-5	LchiHSP90-4	POPTR_0022s00530.1	POPTR_0017s01160.1	0.594	0.849
LchiHSP70-7	LchiHSP70-9	POPTR_0006s02290.1	POPTR_0003s05450.1	0.619	0.574
LchiHSP70-7	LchiHSP90-2	POPTR_0006s02290.1	POPTR_0005s26260.1	0.919	0.997
LchiHSP70-7	LchiHSP70-8	POPTR_0006s02290.1	POPTR_0008s15140.1	0.689	0.925
LchiHSP70-7	LchiHSP90-5	POPTR_0006s02290.1	POPTR_0016s00510.1	0.718	0.975
LchiHSP70-7	LchiHSP90-6	POPTR_0006s02290.1	POPTR_0008s11190.1	0.718	0.975
LchiHSP70-7	LchiHSP90-7	POPTR_0006s02290.1	POPTR_0014s16280.1	0.718	0.975
LchiHSP70-7	LchiHSP90-4	POPTR_0006s02290.1	POPTR_0017s01160.1	0.718	0.975
LchiHSP70-8	LchiHSP70-9	POPTR_0008s15140.1	POPTR_0003s05450.1	0.596	0.826
LchiHSP70-8	LchiHSP90-2	POPTR_0008s15140.1	POPTR_0005s26260.1	0.597	0.81
LchiHSP70-8	LchiHSP90-6	POPTR_0008s15140.1	POPTR_0008s11190.1	0.619	0.881
LchiHSP70-8	LchiHSP90-5	POPTR_0008s15140.1	POPTR_0016s00510.1	0.422	0.82
LchiHSP70-8	LchiHSP90-4	POPTR_0008s15140.1	POPTR_0017s01160.1	0.619	0.881
LchiHSP70-8	LchiHSP90-7	POPTR_0008s15140.1	POPTR_0014s16280.1	0.693	0.904
LchiHSP70-9	LchiHSP90-2	POPTR_0003s05450.1	POPTR_0005s26260.1	0.672	0.857
LchiHSP70-9	LchiHSP90-5	POPTR_0003s05450.1	POPTR_0016s00510.1	0.424	0.912
LchiHSP70-9	LchiHSP90-4	POPTR_0003s05450.1	POPTR_0017s01160.1	0.538	0.929
LchiHSP70-9	LchiHSP90-6	POPTR_0003s05450.1	POPTR_0008s11190.1	0.597	0.938
LchiHSP70-9	LchiHSP90-7	POPTR_0003s05450.1	POPTR_0014s16280.1	0.6	0.938
LchiHSP90-6	LchiHSP90-7	POPTR_0008s11190.1	POPTR_0014s16280.1	0.843	0.882
