# Supplementary material for: Genomic Survey of Heat Shock Proteins in Liriodendron chinense Provides Insight into Evolution, Characterization, and Functional Diversities
Source: Int J Mol Sci. 2022 Nov 30;23(23):15051. doi: 10.3390/ijms232315051 (PMC9739435; doi:10.3390/ijms232315051)
Supplement: Supplementary file 1 [file ijms-23-15051-s001.zip › Table S8.xlsx]

## Sheet: Sheet1
Table S8. LchiHSP’s TPM value of heat and cold stress.
	Gene_id	Col_1_fpkm	Col_2_fpkm	Col_3_fpkm	C_1_1_fpkm	C_1_2_fpkm	C_1_3_fpkm	C_3_1_fpkm	C_3_2_fpkm	C_3_3_fpkm	C_6_1_fpkm	C_6_2_fpkm	C_6_3_fpkm	C_12_1_fpkm	C_12_2_fpkm	C_12_3_fpkm	C_1d_1_fpkm	C_1d_2_fpkm	C_1d_3_fpkm	C_3d_1_fpkm	C_3d_2_fpkm	C_3d_3_fpkm	H_1_1_fpkm	H_1_2_fpkm	H_1_3_fpkm	H_3_1_fpkm	H_3_2_fpkm	H_3_3_fpkm	H_6_1_fpkm	H_6_2_fpkm	H_6_3_fpkm	H_12_1_fpkm	H_12_2_fpkm	H_12_3_fpkm	H_1d_1_fpkm	H_1d_2_fpkm	H_1d_3_fpkm	H_3d_1_fpkm	H_3d_2_fpkm	H_3d_3_fpkm
LchiHSP90-1	Lchi11721	13.2178	9.55759	5.65194	7.35422	8.11812	12.4223	13.8537	5.85984	9.91907	9.24937	6.63804	5.75722	18.0839	14.3149	7.84216	4.1387	5.8674	8.14924	7.5453	3.08762	6.69897	70.4756	63.8771	96.6619	112.76	150.109	98.1541	61.9217	104.139	80.3429	50.1526	40.6932	45.9186	44.4441	41.0956	51.1214	56.4877	55.9492	36.2391
LchiHSP90-2	Lchi11722	78.322	59.6973	80.3868	46.0899	45.4077	70.0293	66.5829	46.8963	41.5989	60.3829	46.8349	45.8253	99.0411	84.7882	54.0288	45.6301	51.7122	78.6285	30.2182	14.9649	39.3156	515.516	315.898	590.495	309.671	483.516	228.574	191.427	280.741	494.639	128.262	138.99	188.231	114.544	76.5039	104.517	108.162	121.624	67.1206
LchiHSP90-3	Lchi28127	15.7815	11.4007	8.29878	14.6193	10.4988	11.8969	24.1848	8.96953	12.8633	15.4133	15.4743	17.3136	17.0333	10.5997	9.66063	19.9974	27.5655	63.744	26.6862	61.5224	79.9983	4792.18	5575.96	7203.35	3416.69	5218.08	3388.03	1152.57	1127.99	717.174	971.583	883.244	929.493	341.319	437.907	437.991	509.453	454.652	442.424
LchiHSP90-4	Lchi13166	0.526251	1.34424	0.568815	1.10581	0.990317	1.2294	1.34062	1.10213	1.41858	0.822356	1.24397	1.13233	1.43682	0.551741	0.662158	0.980426	0.738912	1.37327	0.737029	2.54242	0.594872	3317.83	2280.22	3452.19	1163.97	808.746	824.891	333.626	271.77	271.913	291.256	289.013	231.447	78.5684	107.855	111.41	94.1533	89.2616	105.503
LchiHSP90-5	Lchi19077	493.171	463.728	533.101	663.431	483.419	554.46	696.612	422.992	489.902	628.638	591.432	582.659	663.034	554.612	446.951	278.292	326.408	469.257	457.073	754.505	551.799	2010.52	3185	2198.04	302.605	406.489	353.333	239.446	299.556	253.279	244.59	271.561	234.405	178.597	184.877	192.509	271.977	278.971	252.265
LchiHSP90-6	Lchi20964	184.155	161.28	125.489	167.827	120.163	158.322	168.135	133.676	109.424	179.011	204.225	227.192	248.22	216.797	194.524	298.149	207.307	207.359	171.783	264.07	220.719	1680.61	1443.88	1572.57	1398.08	1828.98	1543.14	1060.03	1001.37	410.665	868.145	910.025	624.874	308.788	374.19	558.816	402.26	396.064	485.8
LchiHSP90-7	Lchi07189	22.0309	22.5841	23.7131	23.4223	19.5359	26.3889	27.2864	20.7692	22.4656	29.338	26.5525	31.7612	35.3386	32.8994	23.3353	27.2808	21.6818	20.9205	25.0511	46.4654	38.6251	182.172	183.93	249.763	205.268	241.009	171.021	166.719	196.876	111.584	151.395	191.084	132.765	63.0509	97.5664	131.303	123.588	160.429	131.475
LchiHSP70-1	Lchi21749	16.9183	19.9671	22.225	14.3035	22.3317	21.1357	22.9556	23.2026	27.0376	21.4424	24.7128	26.434	22.0009	19.8246	23.0779	18.5078	17.4914	19.9365	13.554	9.61597	26.1128	7.59921	8.80142	7.27876	4.18065	7.70668	9.40397	12.4021	11.748	8.50602	7.93249	8.32688	7.07007	10.9512	11.371	11.0511	16.6466	17.0209	8.21185
LchiHSP70-2	Lchi01584	459.619	412.497	370.391	310.885	300.337	342.25	390.889	362.868	300.814	357.808	444.71	475.257	572.782	491.727	490.86	421.139	330.483	384.156	300.138	304.464	360.084	251.923	354.288	353.338	202.321	301.477	224.984	206.347	248.126	99.5404	212.229	219.426	123.76	192.018	200.726	255.938	208.085	231.136	230.613
LchiHSP70-3	Lchi18956	396.37	391.354	411.907	642.078	389.925	453.174	651.551	329.801	516.845	639.39	650.662	660.497	527.062	441.503	509.256	706.217	698.136	1158	1115.81	1194.67	1354.62	4568.82	4411.77	6352.75	1394.51	1302.77	1372.7	653.651	608.578	322.666	661.808	730.919	733.825	364.014	426.699	355.3	228.529	192.376	227.467
LchiHSP70-4	Lchi18963	121.158	140.039	145.453	255.055	186.155	193.09	338.728	227.17	396.521	498.756	456.76	446.383	320.807	319.717	426.521	402.879	391.139	647.754	914.35	954.582	1523.87	1980.02	2069.14	2681.51	672.869	678.313	499.013	226.443	253.818	156.219	245.382	264.051	230.709	129.951	159.731	144.62	87.4679	101.952	91.8037
LchiHSP70-5	Lchi16202	149.735	143.072	102.298	147.449	100.508	125.635	142.039	145.787	106.914	126.036	185.578	176.508	195.554	173.307	223.008	216.739	141.731	156.619	145.763	160.431	144.814	2059.71	1647.51	2099.12	1223.42	1674.69	1324.96	699.944	762.992	286.64	862.118	817.443	571.559	639.971	582.364	947.64	667.867	556.075	665.159
LchiHSP70-6	Lchi06739	1.43736	1.57608	1.96354	1.8592	1.84723	1.95847	3.0365	1.54571	2.24005	5.95768	1.38116	2.93792	2.68009	6.39547	2.24567	18.0572	4.08941	3.39251	14.5512	17.6628	28.7705	63.3607	61.202	58.0046	49.4642	49.0683	35.855	26.1222	146.24	47.3366	39.4317	44.9599	32.6959	26.8175	33.6737	65.8682	32.6037	44.3958	37.3194
LchiHSP70-7	Lchi06856	28.3735	24.8256	28.3283	22.541	21.6756	28.547	38.0945	25.7177	29.7466	32.688	38.4887	35.7766	47.9159	42.8221	45.6156	51.7851	34.6429	41.0271	46.676	29.9475	60.7814	202.405	84.8082	164.497	67.6749	75.9835	45.1169	38.3822	38.3534	60.6968	24.2155	33.8777	37.6132	30.3946	38.7991	34.7306	34.2721	45.3086	32.1767
LchiHSP70-8	Lchi12038	3.9492	3.8373	3.65229	5.07515	4.77234	3.81464	5.52345	3.71292	5.52767	3.74362	4.57609	4.29697	4.313	3.08507	3.14444	4.92198	5.35273	6.10418	17.352	22.4463	24.159	1013.17	406.737	1067.37	415.877	304.542	263.973	101.604	76.8805	71.7298	154.168	174.885	159.817	49.4303	70.3296	66.6508	53.6095	42.8409	36.9327
LchiHSP70-9	Lchi17471	58.4088	52.4173	56.7163	31.3344	50.4185	55.3892	71.501	56.4055	59.4324	68.026	66.0861	68.9755	75.5969	70.3151	60.3081	23.225	22.9362	38.2171	15.0817	6.77812	63.7364	538.061	740.838	841.817	322.246	440.655	140.675	43.4959	87.2941	43.4271	40.1626	30.4959	18.9177	23.2922	23.2754	52.0525	71.6997	66.1111	29.8359
LchiHSP70-10	Lchi28754	58.5932	38.3239	43.8664	44.8114	35.292	51.7654	62.5494	34.7647	33.8155	45.7394	35.7402	40.197	46.5176	43.1758	28.6029	30.229	26.7408	28.1484	42.2695	20.7681	47.6689	1266.33	526.677	2051.2	358.037	343.84	215.552	165.629	175.567	243.834	135.606	160.745	162.924	34.4389	33.3087	45.0331	53.3025	45.5403	31.2257
LchiHSP70-11	Lchi28755	108.293	78.7284	83.5593	105.93	65.16	110.556	119.237	65.7476	85.7448	94.1941	80.8097	65.0072	136.232	109.372	67.2188	43.7535	57.0319	55.8529	115.157	144.351	145.541	514.129	192.568	706.7	73.7057	68.3252	70.4513	100.346	85.4764	239.94	64.1044	99.5539	129.889	38.9218	23.3604	26.9067	46.8138	36.5563	35.9771
LchiHSP70-12	Lchi18241	52.3564	51.794	42.1874	61.2856	42.5968	53.5391	58.0797	40.7645	48.5936	55.7016	65.4733	63.9456	79.1922	66.8512	65.1159	71.7414	49.3178	56.5805	73.6963	81.1199	83.2491	82.6755	47.5849	75.6513	135.585	99.951	73.9138	103.994	98.6101	67.9658	75.098	117.408	73.1829	35.2892	46.0824	46.2001	67.9682	65.248	60.1962
LchiHSP70-13	Lchi17994	25.0421	26.6179	20.7138	25.8056	22.1558	25.7015	28.1077	24.472	23.8075	29.6049	24.3176	27.6399	31.3492	29.5859	24.5405	26.3378	25.0694	25.3589	21.4145	22.0814	26.533	186.026	294.073	251.968	143.629	188.838	136.071	85.985	96.3687	53.8	83.7127	100.592	76.2217	25.6664	41.6273	50.3029	49.5847	53.3634	44.8447
LchiHSP70-14	Lchi28433	0.634443	0.589311	0.821775	0.144281	1.22105	0.527249	0.646496	0.572176	0.403084	0.337985	0.421997	0.326586	0.314949	0.0907054	0.329872	0.284436	0.249182	0.250848	0.146868	0.0398067	0.391184	0.25058	0.0384311	0.144008	0.542071	0.304248	0.5551	0	0.546406	0.469742	0.198129	0.233337	0.501894	0.380346	0.740784	0.144104	0.516162	0.707669	0.711646
LchiHSP70-15	Lchi29184	0.0323792	0	0	0.0323992	0	0	0	0	0	0	0.109341	0	0.17681	0	0	0	0	0	0.0824507	0.268166	0	0	0	0	0	0	0	0	0	0	0	0	0	0.0854091	0	0	0	0.0481551	0.11021
LchiHSP70-16	Lchi29183	0.0282211	0	0	0	0	0	0.0575144	0	0	0	0	0	0.0308208	0	0	0.0309276	0	0	0.251519	0	0.031901	0	0	0	0	0	0	0	0.0641653	0	0	0	0	0	0	0	0	0	0
LchiHSP70-17	Lchi29180	0.160364	0	0.126062	0.192556	0.15089	0.032577	0.359504	0	0	0.0939737	0.0722045	0.0363216	0.105082	0	0.0733743	0.210893	0.27713	0.104619	0.449189	0.088543	0.07251	0	0	0	0	0	0.16463	0	0	0	0.0314788	0.0973159	0	0.479407	0.29424	0.0801337	0.091849	0.0238498	0
LchiHSP70-18	Lchi29179	0.0583144	0	0.0573007	0	0.0823034	0.0296154	0.0891332	0	0.02911	0	0	0.0330196	0	0	0.133408	0.0639069	0.0944763	0.0634053	0.185615	0.12074	0.0988773	0	0	0	0	0	0	0	0	0.499932	0.0286171	0.147448	0.179098	0.0769102	0.0534982	0.0485659	0.104374	0.0433632	0
LchiHSP70-19	Lchi03740	0	0	0	0	0	0	0	0	0	0	0	0	0	0	0	0	0	0	0	0	0	0	0	0	0	0	0	0	0	0	0	0	0	0	0	0	0	0	0
LchiHSP70-20	Lchi21178	180.436	151.853	190.991	245.207	169.707	218.077	275.163	153.258	196.574	250.053	254.519	243.724	232.604	212.833	197.569	488.822	428.204	572.343	954.085	1081.82	1578.64	424.465	414.537	525.998	52.5864	55.0435	41.1092	35.9601	40.9088	32.1041	33.8467	36.2103	37.7006	82.4442	53.3776	63.5933	57.3122	38.6153	56.4804
LchiHSP70-21	Lchi21185	211.32	214.165	277.957	328.61	227.163	240.623	259.852	224.598	229.496	255.239	226.836	196.956	193.778	188.562	170.231	211.501	236.882	268.669	232.12	356.305	302.071	306.896	471.211	337.119	325.557	408.002	372.02	229.784	333.105	276.685	265.469	157.097	188.891	192.993	142.457	179.105	142.041	83.7993	122.897
LchiHSP70-22	Lchi24313	52.5663	43.0216	59.6855	71.3777	52.438	56.5621	63.1492	53.921	50.1556	64.6469	48.8798	54.5524	52.9446	43.2236	41.2758	49.5637	60.621	61.0741	57.1907	81.5989	73.3815	84.5531	123.528	89.1082	80.4987	94.2336	97.9119	51.764	69.5524	71.8559	73.679	47.0757	60.924	43.321	36.209	43.8519	32.8828	14.7727	30.6306
LchiHSP70-23	Lchi34042	50.5032	39.7942	52.2845	74.8685	44.3192	58.6888	78.5168	42.9301	50.3485	67.1475	62.4463	71.7299	61.9051	55.9783	56.2212	139.268	128.173	169.945	437.442	856.68	460.925	270.097	189.773	278.552	21.6102	17.8763	22.3379	16.5655	14.9389	17.3688	17.7309	21.4895	23.2493	32.5726	21.8744	17.5125	18.6939	9.54506	25.6418
LchiHSP20-1	Lchi21756	23.2254	47.9807	59.9693	50.0417	49.7677	45.4589	35.5862	46.1557	33.1738	41.7243	48.4699	59.5156	13.3304	15.1078	42.8558	42.5451	30.7615	19.9074	81.1574	96.8786	55.1905	31.2287	43.8285	40.0705	36.8451	48.6882	64.8288	89.045	85.9554	60.6057	66.3887	67.8987	66.2977	53.8104	34.838	37.4148	32.7704	37.5668	32.1694
LchiHSP20-2	Lchi01684	0.245948	0.125648	0.725018	0	0.809956	0.124907	0.62655	0.40665	0.24555	0.600522	0.415269	0.417793	0.268604	1.03144	1.12533	1.75198	0.531286	1.06968	0.939425	5.94109	0.834053	14003.6	7423.76	11221.4	10435.7	6881.8	8720.34	4552.75	3138.8	5616.05	3290.77	2831.17	2683.18	1275.02	1081.24	1732.06	831.554	657.122	771.844
LchiHSP20-3	Lchi13753	3.33108	3.68716	3.40956	8.19396	4.83199	6.06199	4.95011	2.7538	5.40425	5.42226	3.9058	6.75879	6.2148	3.05587	2.06392	3.04212	4.6472	9.96019	3.88772	3.25693	3.13786	9197.96	9898.9	10311.8	4545.71	3746.02	4081.88	1006.36	614.947	374.46	1064.73	1228.16	782.78	139.244	221.303	230.145	165.449	75.9622	137.593
LchiHSP20-4	Lchi04244	3.46591	1.30874	1.33265	2.18638	1.34699	2.60202	3.83886	1.66102	4.21254	3.67939	3.05322	2.90112	3.20918	3.79177	3.36124	4.54145	2.92966	9.74891	14.3896	28.9128	21.5481	3880.21	5701.93	7910.13	4555.16	4194.47	3160.51	1099.37	871.46	485.879	746.748	578.625	396.629	248.565	334.832	518.379	307.314	221.423	224.593
LchiHSP20-5	Lchi04241	20.5142	15.8848	12.0223	32.033	20.3408	23.266	23.8099	17.745	26.0835	21.4731	30.0292	27.3989	28.4319	15.0458	26.2015	15.7271	18.4807	29.0067	41.4622	75.9342	35.5636	19235.7	21481.6	22006.7	11683.6	9640.27	12385.3	5588.81	3277.94	1891.03	5496.73	4631.49	3056.22	3677.03	4438.72	3907.37	2059.4	1709.75	1720.81
LchiHSP20-6	Lchi04239	100.998	71.6961	60.4582	152.043	60.6838	90.9252	129.205	51.4692	107.918	97.1299	83.1961	105.029	66.2094	52.607	70.232	39.1565	52.105	72.9298	94.9245	137.453	68.6757	11935.8	10061.6	10402.6	1555.22	867.92	1434.43	633.005	493.684	332.522	1183.45	1426.71	1097.49	205.621	309.329	189.176	127.717	93.2319	100.87
LchiHSP20-7	Lchi04235	1.74317	1.91809	1.44935	1.74425	1.26168	2.45156	1.36637	0.443409	1.87422	1.83346	1.6603	1.21482	1.46442	0.702924	0.766907	1.91035	2.02759	2.04115	0.341448	0.925449	2.87992	1048.84	1535.34	2878.14	1092.47	1621.05	1037.59	284.045	209.043	137.028	76.9896	68.7589	38.5741	13.5585	26.5714	30.822	16.1281	19.0448	44.842
LchiHSP20-8	Lchi04233	0.879035	1.04785	2.01543	0.879578	0.689249	0.595234	0.298578	0.161489	0.438807	0.858525	0.659646	0	0.480005	0.921611	0.670333	0.481669	0.474714	0	0.186532	0.606683	1.32487	5302.32	5882.96	9009.83	4094.3	2601.17	1779.64	610.848	391.843	173.077	872.673	773.926	447.706	121.732	140.589	239.88	115.378	102.952	108.834
LchiHSP20-9	Lchi04232	4.05814	2.51297	4.71261	4.79894	4.51261	3.8721	3.7593	1.76215	3.06937	3.24282	4.70639	3.62087	2.41743	2.06288	1.96932	4.31256	3.719	4.41242	11.7428	17.1443	20.5733	13568.9	13255.4	16153.9	2213.58	1381.58	2005.71	712.518	442.888	249.965	392.623	517.405	466.69	94.0695	155.575	140.72	55.0261	57.7016	92.5041
LchiHSP20-10	Lchi04231	0.659276	1.15477	0.277636	1.03665	0.974794	0.38265	0.767772	0.622884	0.65821	0.735878	0.954131	0.959928	0.205716	0.888697	0.430928	1.34179	0.508622	2.2529	1.43896	3.25009	2.44865	2578.49	2076.96	2740.5	750.401	415.23	671.372	139.588	105.571	35.5269	178.682	244.428	145.786	44.1381	74.2209	73.4177	22.1166	27.5238	31.2558
LchiHSP20-11	Lchi01989	4.04259	0.799456	1.2814	3.65363	0.981611	1.45701	4.11939	2.73111	0.911367	1.401	2.64221	2.80594	3.7029	3.41806	2.38668	2.71534	3.80293	3.97014	4.98102	3.96011	5.15937	13590.8	12124.3	16476.7	9038.16	8141.1	8274.96	4578.09	3251.82	3387.37	3767.53	3708.05	3230.38	769.49	942.612	1190.97	996.836	696.838	780.321
LchiHSP20-12	Lchi02197	0.155124	0	0	0.15522	0.145959	0.157562	0	0	0.154873	0.303009	0	0.351346	0.169414	0	0.709764	0.510002	1.17282	0.674665	0.592513	3.21185	2.63027	8667.19	8728.94	11385.5	2940.09	1828.79	2330.22	991.645	742.315	1074.01	839.66	655.341	519.937	325.3	330.307	421.035	194.354	140.268	212.52
LchiHSP20-13	Lchi09721	4.1078	2.91468	3.47579	9.13408	5.47555	4.40416	8.95303	1.5093	4.78468	11.9244	2.8257	6.33184	7.35239	8.61352	5.22086	173.067	56.4453	62.4057	258.162	1327.76	468.471	13188.2	13300.5	11433.2	4535.51	3112.43	3592.11	1910.58	1778.36	1140.13	1538.99	1439.7	1057.88	501.541	623.588	979.478	331.999	355.946	465.188
LchiHSP20-14	Lchi25013	1.2039	0.527177	1.01397	2.40928	0.485471	1.39751	0.525757	0.189573	1.54536	1.84769	1.74233	0.194768	3.00525	1.80315	0.590185	4.33502	1.48606	2.99199	6.13123	10.4455	2.72175	145.256	80.9056	135.409	117.391	99.1909	98.2111	50.5949	45.2299	35.0916	62.7933	39.8337	39.9678	35.3854	33.9229	39.8191	29.182	21.6134	34.3918
LchiHSP20-15	Lchi05522	1.35921	1.70926	0.719162	1.25543	0.885396	1.80537	1.38503	2.42019	1.56579	1.73596	0.941521	1.77608	1.37023	0.876952	0.837178	3.78121	3.50076	5.79781	18.1043	5.91717	18.0828	1137.06	329.664	878.01	2250.65	1010.41	1704.09	810.993	271.321	443.516	351.569	398.244	382.874	160.511	154.335	177.81	73.8069	79.3809	158.81
LchiHSP20-16	Lchi11461	101.65	103.223	116.914	142.179	89.1797	93.8903	119.492	121.684	98.0559	106.751	114.245	137.219	83.7293	76.9424	129.67	167.526	175.563	194.563	182.104	166.391	93.724	10606.8	9196.29	13056	1226.66	1100.43	1244.71	365.254	232.065	108.965	462.821	455.14	455.74	237.24	291.511	242.137	185.571	90.6825	178.841
LchiHSP20-17	Lchi20267	6.57795	0.99907	1.31019	2.22365	5.43654	4.96586	3.07971	0.979818	3.01741	2.34406	0.900528	1.208	7.47514	5.77819	0.406719	0.487081	6.72067	4.34932	3.05577	5.2761	4.11976	19.6186	13.6229	7.99	3.65505	4.79327	16.8822	30.5839	4.31165	174.056	21.4621	2.33753	36.6739	3.43897	0.407748	1.33256	2.16378	0.198302	0.680765
LchiHSP20-18	Lchi20268	2.23469	0.55114	1.06006	0.92527	2.6827	2.34808	1.96305	0	1.69254	0.827863	0.520435	0.523597	4.62862	1.6966	0	0.168897	2.24719	1.173	1.86411	1.38276	0.609743	8.97221	3.79957	4.87413	1.44846	2.25827	8.20743	9.33435	1.69365	101.009	16.1094	2.96161	24.3765	1.55835	0.141388	0	1.10338	0.343808	0.786858
LchiHSP20-19	Lchi20269	14.7535	4.58787	3.62427	8.18364	13.1274	12.3793	10.1315	1.59088	8.48557	8.77087	3.97125	1.45286	25.0446	9.58351	1.10061	1.05446	14.8958	11.6824	12.8631	20.3649	9.97013	33.4422	21.1571	26.1595	8.85467	12.783	32.1028	56.481	17.1369	336.967	33.9971	4.37922	64.6841	4.79407	2.2068	0.934893	2.29622	0.238498	2.86565
LchiHSP20-20	Lchi06582	1.70243	0.920892	0.492013	1.00205	1.60185	1.11889	1.42864	0.551923	2.09961	1.36929	0.78907	1.02068	1.09368	1.25992	2.17646	3.62166	3.89386	2.83103	4.08009	10.5056	3.28284	7948.7	4374.39	6632.03	6610.58	4270.83	5408.27	5049.64	3224.42	2002.36	3025.41	2922.38	2144.24	4005.04	3155.91	4110.89	1794.28	1002.56	2218.15
LchiHSP20-21	Lchi24852	4.77812	2.40101	2.07814	7.68107	5.15913	4.45541	6.78452	1.72681	5.23961	4.36063	1.05805	3.28213	7.18582	4.02407	3.13596	4.12042	7.69883	12.8604	18.5498	44.438	23.287	14962.5	18537.7	21622.1	5321.66	3433.47	4287.33	1167.95	799.472	923.616	801.692	866.304	586.43	218.876	328.547	427.031	156.742	118.591	159.769
LchiHSP20-22	Lchi24857	0.114657	0.11715	0	0	0	0.116459	0	0.126382	0.114471	0.111981	0.516245	0	0	0.24042	0	0	0.247677	0.373999	0.583926	0.633061	0.907251	1585.06	2657.59	2924.6	1076.92	1024.3	872.644	158.029	78.8156	42.4638	70.333	49.1688	31.8099	88.3122	54.3818	111.341	23.559	9.89017	19.8058
LchiHSP20-23	Lchi19505	61.6337	66.1483	36.8747	58.1903	30.9837	56.4179	51.1553	74.2374	20.8422	35.4377	83.9236	74.7236	94.1815	62.795	127.925	76.6686	76.7695	52.5577	111.222	68.7807	42.5607	13638.4	14341.8	14489.9	7522.66	7509.42	6824.48	2731.29	2662.55	764.459	3499.14	2865.34	1899.66	1600.52	1584.92	1793.97	1434.36	864.793	686.348
LchiHSP20-24	Lchi03985	45.2601	53.012	52.1568	70.4174	52.1937	43.1683	48.6509	50.0915	52.9935	38.0945	68.0318	66.5699	57.4667	44.8482	66.0824	86.4988	71.5383	46.4107	84.6812	102.092	59.6887	67.1437	91.8217	92.4872	75.7591	100.18	109.431	152.355	108.554	141.8	109.519	132.49	79.2968	48.9354	41.1001	50.1819	76.135	64.2336	121.333
LchiHSP20-25	Lchi03949	0.224966	0.344789	0.663168	0.337658	0.317512	0	0.34386	0.371959	0.449205	0.219717	0.506458	0.254768	0.122845	0.117931	0.257332	0.123271	0.850436	0.978424	0	0	0.381451	6124.65	5453.35	9572.28	3956.45	2536.93	3028.47	1119.58	582.341	539.443	572.09	521.958	370.682	547.026	555.386	690.041	324.138	228.18	240.151
LchiHSP20-26	Lchi03941	1.25282	0.426689	0.889086	1.1143	0.720376	0.848339	0.992925	0.613751	0.416931	0.611793	0.705106	1.18232	0.532088	0.656749	1.27383	0.152552	0.676572	0.681095	0.797547	1.15288	0.708089	11705.2	10913.5	15826	5183.26	4051.87	3875.12	1344.57	857.395	372.098	1118.47	1187.98	826.403	199.932	289.189	299.509	142.215	132.91	163.345
LchiHSP20-27	Lchi28031	5.57605	5.40515	3.79324	9.87141	6.32282	7.55158	4.07937	5.8311	5.42428	5.16666	9.65627	4.53364	2.96678	3.89742	5.39699	3.91719	3.0885	6.37376	5.46112	9.27567	5.33342	17856.3	13820.3	20657.9	3188.72	1494.67	2185.71	862.611	455.977	210.459	891.077	1004.58	657.352	153.244	249.48	290.898	65.921	41.5704	70.9294
LchiHSP20-28	Lchi31103	13.2429	10.1921	7.7738	12.5627	7.28206	8.55972	10.8656	11.564	9.959	10.4143	13.3578	10.3227	24.2298	9.73702	10.2299	35.811	37.5231	30.6679	44.8893	124.634	43.3536	600.748	304.829	630.094	870.63	691.312	603.391	393.905	277.375	226.473	302.657	258.484	220.439	140.483	148.314	180.045	211.785	174.698	285.525
LchiHSP20-29	Lchi26427	9.4732	10.8241	11.2103	21.9139	15.335	11.6914	9.65317	6.96133	7.11884	8.05834	10.6633	11.5356	6.34101	5.76699	9.5544	16.8563	15.6228	11.9616	26.9759	35.4324	10.363	264.643	109.14	123.435	25.2501	21.0156	45.8808	55.5772	21.7705	100.164	47.6883	84.8918	85.6151	15.4945	20.7458	10.3497	15.3877	20.4514	13.7818
LchiHSP20-30	Lchi31495	6.82871	6.12635	8.01929	7.9162	7.6006	4.73681	6.78872	5.14043	9.72765	6.26271	6.28053	6.88454	7.18492	6.89753	7.2396	5.93213	10.5237	4.98009	2.54469	2.64386	1.69444	8.10436	17.3126	8.31708	7.43541	6.63819	8.86978	11.6983	15.4	19.7047	17.1642	15.8346	17.5625	12.6674	15.4326	12.8308	5.18705	6.19257	8.50359
