# Supplementary material for: Genomic Survey of Heat Shock Proteins in Liriodendron chinense Provides Insight into Evolution, Characterization, and Functional Diversities
Source: Int J Mol Sci. 2022 Nov 30;23(23):15051. doi: 10.3390/ijms232315051 (PMC9739435; doi:10.3390/ijms232315051)
Supplement: Supplementary file 1 [file ijms-23-15051-s001.zip › Table S9.xlsx]

## Sheet: Sheet1
	Table S9. The primers used in the qRT-PCR.
LchiActin	Foward Primer	ATTTCTGCCCTATCAACTTTCG
	Reverse Primer	TTGTTATTTATTGTCACTACCTCCC
LchiHSP90-5	Foward Primer	GACAAGATCAGATTCGAGAGCCT
	Reverse Primer	GAGATTGTTCACCAGATCGGACT
LchiHSP70-3	Foward Primer	ATACCAAGGAACACCACCATACC
	Reverse Primer	GTTGTCTTGTCCTCTGCTGAAAC
LchiHSP70-4	Foward Primer	TTTGATCCAGGTCTACGAAGGTG
	Reverse Primer	TCTCTATGTCCTCCTTGCTCAGA
LchiHSP20-5	Foward Primer	TCAATCATCCCCAGCGTCTTTG
	Reverse Primer	TATCTGCGTGTTTGCGAATTGG
LchiHSP20-13	Foward Primer	AGAGGAGAAGGAGAGAAGGAGAC
	Reverse Primer	TTTTCCTCTCTTCGTCCTTCACC
